# Supplementary material for: Bis{4-chloro-6-formyl-2-[(E)-2-(1H-imidazol-4-yl-κN 3)ethyl­imino­methyl-κN]phenolato-κO 1}nickel(II)
Source: Acta Crystallogr Sect E Struct Rep Online. 2008 Oct 4;64(Pt 11):m1367–8. doi: 10.1107/S1600536808031577 (PMC2959577; doi:10.1107/S1600536808031577)
Supplement: Supplementary file 1 [file e-64-m1367-sup1.cif]

##############################################################################
###                                                                        ###
###        Electronic paper (Acta Crystallographica Section E)             ###
###                                                                        ###
##############################################################################
#                                                                            #
# This CIF contains the data in a paper accepted for publication in Acta     #
# Crystallographica Section E. It conforms to the requirements of Notes      #
# for Authors for Section E, and has been peer reviewed under the auspices   #
# of the IUCr Commission on Journals.                                        #
#                                                                            #
# Full details of the Crystallographic Information File format               #
# are given in the paper "The Crystallographic Information File (CIF):       #
# a New Standard Archive File for Crystallography" by S. R. Hall, F. H.      #
# Allen and I. D. Brown [Acta Cryst. (1991), A47, 655-685].                  #
#                                                                            #
# The current version of the core CIF dictionary is obtainable from          #
# ftp://ftp.iucr.org/pub/cif_core.dic. The current version number is 2.4.    #
#                                                                            #
# Software is freely available for graphical display of the structure(s) in  #
# this CIF.  For information consult the CIF home page http://www.iucr.org/  #
# cif/home.html                                                              #
#                                                                            #
# This file may be used for bona fide research purposes within the           #
# scientific community so long as proper attribution is given to the journal # 
# article from which it was obtained.                                        #
#                                                                            #
##############################################################################
                                             
data_global
_audit_creation_method     ' SHELXL-97 and manual editing of form.cif'
_journal_data_validation_number     ?
_journal_date_recd_electronic     2008-09-06
_journal_date_accepted     2008-09-30
_journal_name_full     'Acta Crystallographica, Section E'
_journal_year     2008
_journal_volume     64
_journal_issue     11
_journal_page_first     m1367
_journal_page_last     m1368
_journal_paper_category     QM
_journal_coeditor_code     HY2154
_publ_contact_author_name     'Prof. Zhi-Quan Pan'
_publ_contact_author_address
;
Hubei Key Laboratory of Novel Chemical Reactor & Green Chemical Technology
Wuhan Institute of Chemical Technology
Wuhan 430073
People's Republic of China
;
_publ_contact_author_email     'zhiqpan@163.com'
_publ_contact_author_fax     '86 027 87194465'
_publ_contact_author_phone     '?'
_publ_section_title
;\
Bis{4-chloro-6-formyl-2-[(<i>E</i>)-2-(1<i>H</i>-imidazol-4-yl-\k<i>N</i>^3^)\
ethyliminomethyl-\k<i>N</i>]phenolato-\k<i>O</i>^1^}nickel(II)
;
loop_
    _publ_author_name
    _publ_author_footnote
    _publ_author_address
    'Jia-Wei Mao' ?
;
Hubei Key Laboratory of Novel Chemical Reactor and Green Chemical Technology
Wuhan Institute of Chemical Technology
Wuhan 430073
People's Republic of China
;
    'Hong Zhou' ?
;
Hubei Key Laboratory of Novel Chemical Reactor and Green Chemical Technology
Wuhan Institute of Chemical Technology
Wuhan 430073
People's Republic of China
;
    'Zhi-Quan Pan' ?
;
Hubei Key Laboratory of Novel Chemical Reactor and Green Chemical Technology
Wuhan Institute of Chemical Technology
Wuhan 430073
People's Republic of China
;
    'Xiang-Gao Meng' ?
;
Department of Chemistry
Central China Normal University
Wuhan 430079
People's Republic of China
;
data_I
_audit_creation_method     SHELXL-97
_chemical_name_systematic
;
Bis{4-chloro-6-formyl-2-[(<i>E</i>)-2-(1<i>H</i>-imidazol-4-
yl-\kN^3^)ethyliminomethyl-\kN]phenolato-\k<i>O</i>^1^}nickel(II)
;
_chemical_name_common     ?
_chemical_formula_moiety     'C26 H22 Cl2 N6 Ni O4'
_chemical_formula_sum     'C26 H22 Cl2 N6 Ni O4'
_chemical_formula_iupac     '[Ni (C13 H11 Cl N3 O2)2]'
_chemical_formula_weight     612.11
_chemical_melting_point     ?
_symmetry_cell_setting     Tetragonal
_symmetry_space_group_name_H-M     'P 43 21 2'
_symmetry_space_group_name_Hall     'P 4nw 2abw'
loop_
    _symmetry_equiv_pos_as_xyz
    'x, y, z'
    '-x, -y, z+1/2'
    '-y+1/2, x+1/2, z+3/4'
    'y+1/2, -x+1/2, z+1/4'
    '-x+1/2, y+1/2, -z+3/4'
    'x+1/2, -y+1/2, -z+1/4'
    'y, x, -z'
    '-y, -x, -z+1/2'
_cell_length_a     13.5883(16)
_cell_length_b     13.5883(16)
_cell_length_c     14.0392(16)
_cell_angle_alpha     90.00
_cell_angle_beta     90.00
_cell_angle_gamma     90.00
_cell_volume     2592.2(5)
_cell_formula_units_Z     4
_cell_measurement_reflns_used     1360
_cell_measurement_theta_min     2.57
_cell_measurement_theta_max     15.08
_cell_measurement_temperature     293(2)
_exptl_crystal_description     needle
_exptl_crystal_colour     red
_exptl_crystal_size_max     0.10
_exptl_crystal_size_mid     0.04
_exptl_crystal_size_min     0.02
_exptl_crystal_density_diffrn     1.568
_exptl_crystal_density_meas     ?
_exptl_crystal_density_method     'not measured'
_exptl_crystal_F_000     1256
_exptl_absorpt_coefficient_mu     1.001
_exptl_absorpt_correction_type     multi-scan
_exptl_absorpt_process_details     '(SADABS; Sheldrick, 1996)'
_exptl_absorpt_correction_T_min     0.901
_exptl_absorpt_correction_T_max     0.978
_diffrn_ambient_temperature     293(2)
_diffrn_radiation_type     MoK\a
_diffrn_radiation_wavelength     0.71073
_diffrn_radiation_source     'fine-focus sealed tube'
_diffrn_radiation_monochromator     graphite
_diffrn_measurement_device_type     'Bruker SMART APEX CCD area-detector'
_diffrn_measurement_method     '\f and \w'
_diffrn_detector_area_resol_mean     ?
_diffrn_reflns_number     21136
_diffrn_reflns_av_R_equivalents     0.1538
_diffrn_reflns_av_sigmaI/netI     0.1364
_diffrn_reflns_theta_min     2.09
_diffrn_reflns_theta_max     24.99
_diffrn_reflns_theta_full     25.00
_diffrn_measured_fraction_theta_max     1.000
_diffrn_measured_fraction_theta_full     1.000
_diffrn_reflns_limit_h_min     -16
_diffrn_reflns_limit_h_max     16
_diffrn_reflns_limit_k_min     -16
_diffrn_reflns_limit_k_max     16
_diffrn_reflns_limit_l_min     -14
_diffrn_reflns_limit_l_max     16
_diffrn_standards_number     ?
_diffrn_standards_interval_count     ?
_diffrn_standards_interval_time     ?
_diffrn_standards_decay_%     ?
_refine_special_details
;
The reason of the large <i>R</i>~int~value is the poor quality and small size of
the crystal sample. Although many efforts were made to select better crystal
for experiment, each time we failed.
;
_reflns_number_total     2294
_reflns_number_gt     1253
_reflns_threshold_expression     I>2\s(I)
_refine_ls_structure_factor_coef     Fsqd
_refine_ls_matrix_type     full
_refine_ls_R_factor_all     0.0856
_refine_ls_R_factor_gt     0.0451
_refine_ls_wR_factor_gt     0.0750
_refine_ls_wR_factor_ref     0.0807
_refine_ls_goodness_of_fit_ref     0.821
_refine_ls_restrained_S_all     0.821
_refine_ls_number_reflns     2294
_refine_ls_number_parameters     177
_refine_ls_number_restraints     0
_refine_ls_hydrogen_treatment     constr
_refine_ls_weighting_scheme     calc
_refine_ls_weighting_details
                 'calc w=1/[\s^2^(Fo^2^)+(0.0298P)^2^] where P=(Fo^2^+2Fc^2^)/3'
_atom_sites_solution_hydrogens     geom
_atom_sites_solution_primary     direct
_atom_sites_solution_secondary     difmap
_refine_ls_shift/su_max     0.003
_refine_ls_shift/su_mean     0.000
_refine_diff_density_max     0.354
_refine_diff_density_min     -0.237
_refine_ls_extinction_method     none
_refine_ls_extinction_coef     ?
_refine_ls_abs_structure_details     'Flack (1983), 920 Friedel pairs'
_refine_ls_abs_structure_Flack     0.02(3)
loop_
    _atom_type_symbol
    _atom_type_description
    _atom_type_scat_dispersion_real
    _atom_type_scat_dispersion_imag
    _atom_type_scat_source
    'C' 'C' 0.0033 0.0016
                         'International Tables Vol C Tables 4.2.6.8 and 6.1.1.4'
    'H' 'H' 0.0000 0.0000
                         'International Tables Vol C Tables 4.2.6.8 and 6.1.1.4'
    'N' 'N' 0.0061 0.0033
                         'International Tables Vol C Tables 4.2.6.8 and 6.1.1.4'
    'O' 'O' 0.0106 0.0060
                         'International Tables Vol C Tables 4.2.6.8 and 6.1.1.4'
    'Cl' 'Cl' 0.1484 0.1585
                         'International Tables Vol C Tables 4.2.6.8 and 6.1.1.4'
    'Ni' 'Ni' 0.3393 1.1124
                         'International Tables Vol C Tables 4.2.6.8 and 6.1.1.4'
_computing_data_collection     'SMART (Bruker, 2007)'
_computing_cell_refinement     'SAINT (Bruker, 2007)'
_computing_data_reduction     'SAINT (Bruker, 2007)'
_computing_structure_solution     'SHELXS97 (Sheldrick, 2008)'
_computing_structure_refinement     'SHELXL97 (Sheldrick, 2008)'
_computing_molecular_graphics     'SHELXTL (Sheldrick, 2008)'
_computing_publication_material     'SHELXTL (Sheldrick, 2008)'
loop_
    _atom_site_type_symbol
    _atom_site_label
    _atom_site_fract_x
    _atom_site_fract_y
    _atom_site_fract_z
    _atom_site_U_iso_or_equiv
    _atom_site_adp_type
    _atom_site_calc_flag
    _atom_site_refinement_flags
    _atom_site_occupancy
    _atom_site_disorder_assembly
    _atom_site_disorder_group
    Ni Ni1 0.23545(4) 0.23545(4) 0.0000 0.0433(3) Uani d S 1 . .
    C C1 0.2375(4) 0.0575(3) 0.1277(3) 0.0428(12) Uani d . 1 . .
    C C2 0.2104(4) 0.0113(4) 0.2139(4) 0.0564(15) Uani d . 1 . .
    C C3 0.2586(4) -0.0728(4) 0.2478(4) 0.0656(14) Uani d . 1 . .
    H H3 0.2381 -0.1026 0.3041 0.079 Uiso calc R 1 . .
    C C4 0.3356(4) -0.1106(4) 0.1977(5) 0.0642(17) Uani d . 1 . .
    C C5 0.3666(4) -0.0659(4) 0.1150(4) 0.0593(15) Uani d . 1 . .
    H H5 0.4202 -0.0920 0.0825 0.071 Uiso calc R 1 . .
    C C6 0.3205(4) 0.0165(3) 0.0790(4) 0.0455(13) Uani d . 1 . .
    C C7 0.1300(4) 0.0521(5) 0.2722(4) 0.0800(19) Uani d . 1 . .
    H H7 0.1037 0.1125 0.2545 0.096 Uiso calc R 1 . .
    C C8 0.3581(3) 0.0522(4) -0.0096(4) 0.0519(13) Uani d . 1 . .
    H H8 0.4055 0.0129 -0.0384 0.062 Uiso calc R 1 . .
    C C9 0.3904(4) 0.1472(4) -0.1444(4) 0.0700(17) Uani d . 1 . .
    H H9A 0.4022 0.0839 -0.1743 0.084 Uiso calc R 1 . .
    H H9B 0.4539 0.1760 -0.1294 0.084 Uiso calc R 1 . .
    C C10 0.3368(4) 0.2136(4) -0.2143(3) 0.0636(15) Uani d . 1 . .
    H H10A 0.3701 0.2112 -0.2754 0.076 Uiso calc R 1 . .
    H H10B 0.2704 0.1892 -0.2233 0.076 Uiso calc R 1 . .
    C C11 0.3326(4) 0.3166(4) -0.1810(4) 0.0500(14) Uani d . 1 . .
    C C12 0.3728(4) 0.4001(4) -0.2169(4) 0.0620(16) Uani d . 1 . .
    H H12 0.4097 0.4056 -0.2724 0.074 Uiso calc R 1 . .
    C C13 0.2960(3) 0.4340(4) -0.0856(4) 0.0504(14) Uani d . 1 . .
    H H13 0.2707 0.4695 -0.0345 0.060 Uiso calc R 1 . .
    Cl Cl1 0.39581(12) -0.21688(11) 0.23773(13) 0.1081(7) Uani d . 1 . .
    N N1 0.3352(3) 0.1319(3) -0.0552(3) 0.0487(11) Uani d . 1 . .
    N N2 0.2844(3) 0.3389(3) -0.0971(3) 0.0480(11) Uani d . 1 . .
    N N3 0.3486(3) 0.4739(3) -0.1563(3) 0.0584(12) Uani d . 1 . .
    H H3A 0.3641 0.5349 -0.1622 0.070 Uiso calc R 1 . .
    O O1 0.1862(2) 0.1302(2) 0.0935(2) 0.0494(9) Uani d . 1 . .
    O O2 0.0962(3) 0.0119(3) 0.3416(3) 0.1061(15) Uani d . 1 . .
loop_
    _atom_site_aniso_label
    _atom_site_aniso_U_11
    _atom_site_aniso_U_22
    _atom_site_aniso_U_33
    _atom_site_aniso_U_12
    _atom_site_aniso_U_13
    _atom_site_aniso_U_23
    Ni1 0.0453(3) 0.0453(3) 0.0393(5) 0.0010(4) 0.0040(3) -0.0040(3)
    C1 0.038(3) 0.050(3) 0.040(3) -0.012(3) -0.004(3) 0.003(3)
    C2 0.057(4) 0.056(4) 0.056(4) -0.014(3) -0.008(3) 0.009(3)
    C3 0.067(4) 0.064(4) 0.066(4) -0.024(3) -0.020(5) 0.016(4)
    C4 0.059(4) 0.055(4) 0.079(5) 0.001(3) -0.026(4) 0.017(4)
    C5 0.041(3) 0.060(4) 0.077(5) -0.003(3) -0.011(3) -0.002(3)
    C6 0.043(3) 0.043(3) 0.050(4) -0.003(3) -0.006(3) 0.001(3)
    C7 0.080(5) 0.115(5) 0.045(5) -0.021(4) 0.001(4) 0.030(4)
    C8 0.048(3) 0.044(3) 0.064(4) 0.007(3) 0.004(3) -0.013(3)
    C9 0.094(4) 0.056(4) 0.060(4) 0.015(3) 0.028(4) 0.004(3)
    C10 0.082(4) 0.069(4) 0.040(4) 0.011(3) 0.020(3) -0.006(3)
    C11 0.060(4) 0.053(4) 0.038(4) 0.003(3) 0.002(3) 0.002(3)
    C12 0.070(4) 0.068(4) 0.048(4) 0.015(3) 0.018(3) 0.000(3)
    C13 0.052(4) 0.054(4) 0.045(4) 0.004(3) 0.009(3) 0.006(3)
    Cl1 0.1068(12) 0.0770(11) 0.1405(16) 0.0095(10) -0.0362(12) 0.0368(12)
    N1 0.052(3) 0.054(3) 0.041(3) -0.001(2) 0.009(2) -0.003(2)
    N2 0.063(3) 0.042(3) 0.039(3) -0.003(2) 0.003(2) 0.000(2)
    N3 0.063(3) 0.053(3) 0.059(3) -0.009(2) 0.006(3) 0.018(3)
    O1 0.043(2) 0.059(2) 0.046(2) 0.0090(17) 0.0044(17) 0.0083(18)
    O2 0.116(4) 0.135(4) 0.068(4) -0.013(3) 0.017(3) 0.026(3)
_geom_special_details
;
All e.s.d.'s (except the e.s.d. in the dihedral angle between two l.s. planes)
are estimated using the full covariance matrix. The cell e.s.d.'s are taken
into account individually in the estimation of e.s.d.'s in distances, angles
and torsion angles; correlations between e.s.d.'s in cell parameters are only
used when they are defined by crystal symmetry. An approximate (isotropic)
treatment of cell e.s.d.'s is used for estimating e.s.d.'s involving l.s.
planes.
;
loop_
    _geom_bond_atom_site_label_1
    _geom_bond_atom_site_label_2
    _geom_bond_site_symmetry_2
    _geom_bond_distance
    _geom_bond_publ_flag
    Ni1 O1 . 2.054(3) y
    Ni1 O1 7 2.054(3) ?
    Ni1 N2 7 2.068(4) ?
    Ni1 N2 . 2.068(4) y
    Ni1 N1 . 2.102(4) y
    Ni1 N1 7 2.102(4) ?
    C1 O1 . 1.301(5) ?
    C1 C2 . 1.412(6) ?
    C1 C6 . 1.431(6) ?
    C2 C3 . 1.401(6) ?
    C2 C7 . 1.474(7) ?
    C3 C4 . 1.362(7) ?
    C3 H3 . 0.9300 ?
    C4 C5 . 1.376(7) ?
    C4 Cl1 . 1.752(5) ?
    C5 C6 . 1.380(6) ?
    C5 H5 . 0.9300 ?
    C6 C8 . 1.429(6) ?
    C7 O2 . 1.208(5) ?
    C7 H7 . 0.9300 ?
    C8 N1 . 1.296(5) ?
    C8 H8 . 0.9300 ?
    C9 N1 . 1.474(5) ?
    C9 C10 . 1.519(6) ?
    C9 H9A . 0.9700 ?
    C9 H9B . 0.9700 ?
    C10 C11 . 1.477(6) ?
    C10 H10A . 0.9700 ?
    C10 H10B . 0.9700 ?
    C11 C12 . 1.355(6) ?
    C11 N2 . 1.382(5) ?
    C12 N3 . 1.356(5) ?
    C12 H12 . 0.9300 ?
    C13 N2 . 1.312(5) ?
    C13 N3 . 1.337(5) ?
    C13 H13 . 0.9300 ?
    N3 H3A . 0.8600 ?
loop_
    _geom_angle_atom_site_label_1
    _geom_angle_atom_site_label_2
    _geom_angle_atom_site_label_3
    _geom_angle_site_symmetry_1
    _geom_angle_site_symmetry_3
    _geom_angle
    _geom_angle_publ_flag
    O1 Ni1 O1 . 7 87.37(17) y
    O1 Ni1 N2 . 7 91.40(14) y
    O1 Ni1 N2 7 7 178.49(14) ?
    O1 Ni1 N2 . . 178.49(14) y
    O1 Ni1 N2 7 . 91.40(14) ?
    N2 Ni1 N2 7 . 89.8(2) y
    O1 Ni1 N1 . . 88.84(14) y
    O1 Ni1 N1 7 . 89.72(13) ?
    N2 Ni1 N1 7 . 91.14(15) ?
    N2 Ni1 N1 . . 90.27(15) y
    O1 Ni1 N1 . 7 89.72(13) y
    O1 Ni1 N1 7 7 88.84(14) ?
    N2 Ni1 N1 7 7 90.27(15) ?
    N2 Ni1 N1 . 7 91.14(15) y
    N1 Ni1 N1 . 7 178.0(2) y
    O1 C1 C2 . . 120.9(5) ?
    O1 C1 C6 . . 122.8(4) ?
    C2 C1 C6 . . 116.2(5) ?
    C3 C2 C1 . . 122.2(5) ?
    C3 C2 C7 . . 117.6(5) ?
    C1 C2 C7 . . 120.2(5) ?
    C4 C3 C2 . . 119.4(5) ?
    C4 C3 H3 . . 120.3 ?
    C2 C3 H3 . . 120.3 ?
    C3 C4 C5 . . 120.3(5) ?
    C3 C4 Cl1 . . 120.3(5) ?
    C5 C4 Cl1 . . 119.4(5) ?
    C4 C5 C6 . . 121.9(5) ?
    C4 C5 H5 . . 119.0 ?
    C6 C5 H5 . . 119.0 ?
    C5 C6 C8 . . 115.6(5) ?
    C5 C6 C1 . . 119.9(5) ?
    C8 C6 C1 . . 124.4(4) ?
    O2 C7 C2 . . 124.1(6) ?
    O2 C7 H7 . . 117.9 ?
    C2 C7 H7 . . 117.9 ?
    N1 C8 C6 . . 128.9(5) ?
    N1 C8 H8 . . 115.5 ?
    C6 C8 H8 . . 115.5 ?
    N1 C9 C10 . . 112.8(4) ?
    N1 C9 H9A . . 109.0 ?
    C10 C9 H9A . . 109.0 ?
    N1 C9 H9B . . 109.0 ?
    C10 C9 H9B . . 109.0 ?
    H9A C9 H9B . . 107.8 ?
    C11 C10 C9 . . 112.2(4) ?
    C11 C10 H10A . . 109.2 ?
    C9 C10 H10A . . 109.2 ?
    C11 C10 H10B . . 109.2 ?
    C9 C10 H10B . . 109.2 ?
    H10A C10 H10B . . 107.9 ?
    C12 C11 N2 . . 108.9(5) ?
    C12 C11 C10 . . 131.3(5) ?
    N2 C11 C10 . . 119.7(5) ?
    C11 C12 N3 . . 106.8(5) ?
    C11 C12 H12 . . 126.6 ?
    N3 C12 H12 . . 126.6 ?
    N2 C13 N3 . . 111.9(5) ?
    N2 C13 H13 . . 124.1 ?
    N3 C13 H13 . . 124.1 ?
    C8 N1 C9 . . 114.6(4) ?
    C8 N1 Ni1 . . 122.1(3) ?
    C9 N1 Ni1 . . 123.2(3) ?
    C13 N2 C11 . . 105.3(4) ?
    C13 N2 Ni1 . . 128.9(4) ?
    C11 N2 Ni1 . . 124.4(3) ?
    C13 N3 C12 . . 107.2(4) ?
    C13 N3 H3A . . 126.4 ?
    C12 N3 H3A . . 126.4 ?
    C1 O1 Ni1 . . 126.1(3) ?
loop_
    _geom_torsion_atom_site_label_1
    _geom_torsion_atom_site_label_2
    _geom_torsion_atom_site_label_3
    _geom_torsion_atom_site_label_4
    _geom_torsion_site_symmetry_1
    _geom_torsion_site_symmetry_2
    _geom_torsion_site_symmetry_3
    _geom_torsion_site_symmetry_4
    _geom_torsion
    _geom_torsion_publ_flag
    O1 C1 C2 C3 . . . . 173.9(4) ?
    C6 C1 C2 C3 . . . . -3.1(6) ?
    O1 C1 C2 C7 . . . . -7.0(7) ?
    C6 C1 C2 C7 . . . . 176.0(4) ?
    C1 C2 C3 C4 . . . . 1.5(7) ?
    C7 C2 C3 C4 . . . . -177.6(5) ?
    C2 C3 C4 C5 . . . . 0.8(8) ?
    C2 C3 C4 Cl1 . . . . -179.0(3) ?
    C3 C4 C5 C6 . . . . -1.3(8) ?
    Cl1 C4 C5 C6 . . . . 178.5(4) ?
    C4 C5 C6 C8 . . . . -177.3(5) ?
    C4 C5 C6 C1 . . . . -0.4(7) ?
    O1 C1 C6 C5 . . . . -174.4(4) ?
    C2 C1 C6 C5 . . . . 2.5(6) ?
    O1 C1 C6 C8 . . . . 2.2(7) ?
    C2 C1 C6 C8 . . . . 179.2(4) ?
    C3 C2 C7 O2 . . . . -8.3(8) ?
    C1 C2 C7 O2 . . . . 172.5(5) ?
    C5 C6 C8 N1 . . . . -173.5(5) ?
    C1 C6 C8 N1 . . . . 9.8(8) ?
    N1 C9 C10 C11 . . . . 69.3(6) ?
    C9 C10 C11 C12 . . . . 115.1(6) ?
    C9 C10 C11 N2 . . . . -61.8(6) ?
    N2 C11 C12 N3 . . . . -0.7(6) ?
    C10 C11 C12 N3 . . . . -177.9(5) ?
    C6 C8 N1 C9 . . . . 178.7(5) ?
    C6 C8 N1 Ni1 . . . . 3.3(7) ?
    C10 C9 N1 C8 . . . . 156.6(4) ?
    C10 C9 N1 Ni1 . . . . -28.0(6) ?
    O1 Ni1 N1 C8 . . . . -17.2(4) ?
    O1 Ni1 N1 C8 7 . . . -104.6(4) ?
    N2 Ni1 N1 C8 7 . . . 74.1(4) ?
    N2 Ni1 N1 C8 . . . . 164.0(4) ?
    O1 Ni1 N1 C9 . . . . 167.8(4) ?
    O1 Ni1 N1 C9 7 . . . 80.4(4) ?
    N2 Ni1 N1 C9 7 . . . -100.8(4) ?
    N2 Ni1 N1 C9 . . . . -11.0(4) ?
    N3 C13 N2 C11 . . . . -0.2(5) ?
    N3 C13 N2 Ni1 . . . . 166.5(3) ?
    C12 C11 N2 C13 . . . . 0.6(6) ?
    C10 C11 N2 C13 . . . . 178.1(5) ?
    C12 C11 N2 Ni1 . . . . -166.8(3) ?
    C10 C11 N2 Ni1 . . . . 10.7(6) ?
    N2 Ni1 N2 C13 7 . . . -52.1(4) ?
    N1 Ni1 N2 C13 . . . . -143.3(4) ?
    N2 Ni1 N2 C11 7 . . . 112.2(4) ?
    N1 Ni1 N2 C11 . . . . 21.0(4) ?
    N1 Ni1 N2 C11 7 . . . -157.6(4) ?
    N2 C13 N3 C12 . . . . -0.3(6) ?
    C11 C12 N3 C13 . . . . 0.6(6) ?
    C2 C1 O1 Ni1 . . . . 157.3(3) ?
    C6 C1 O1 Ni1 . . . . -25.9(6) ?
    O1 Ni1 O1 C1 7 . . . 118.8(4) ?
    N1 Ni1 O1 C1 . . . . 29.0(4) ?
    N1 Ni1 O1 C1 7 . . . -152.4(3) ?
loop_
    _geom_hbond_atom_site_label_D
    _geom_hbond_atom_site_label_H
    _geom_hbond_atom_site_label_A
    _geom_hbond_site_symmetry_A
    _geom_hbond_distance_DH
    _geom_hbond_distance_HA
    _geom_hbond_distance_DA
    _geom_hbond_angle_DHA
    _geom_hbond_publ_flag
    C9 H9B Cl1 2_654 0.97 2.82 3.475(5) 125 y
    C12 H12 O2 4_554 0.93 2.36 3.287(7) 174 y
    N3 H3A O1 3_554 0.86 2.06 2.899(5) 166 y
