# Supplementary material for: Bis{4-chloro-6-formyl-2-[(E)-2-(1H-imidazol-4-yl-κN 3)ethyl­imino­methyl-κN]phenolato-κO 1}nickel(II)
Source: Acta Crystallogr Sect E Struct Rep Online. 2008 Oct 4;64(Pt 11):m1367–8. doi: 10.1107/S1600536808031577 (PMC2959577; doi:10.1107/S1600536808031577)
Supplement: Supplementary file 2 [file e-64-m1367-Isup2.hkl]

# 
# h,k,l, Fc-squared, Fo-squared, sigma(Fo-squared) and status flag 
# 
data_I
_shelx_title ' t in P4(3)2(1)2' 
_shelx_refln_list_code          4 
_shelx_F_calc_maximum      178.90 
_exptl_crystal_F_000      1256.00 
_reflns_d_resolution_high  0.8411 
 
loop_ 
 _symmetry_equiv_pos_as_xyz 
 'x, y, z' 
 '-x, -y, z+1/2' 
 '-y+1/2, x+1/2, z+3/4' 
 'y+1/2, -x+1/2, z+1/4' 
 '-x+1/2, y+1/2, -z+3/4' 
 'x+1/2, -y+1/2, -z+1/4' 
 'y, x, -z' 
 '-y, -x, -z+1/2' 
 
_cell_length_a    13.5883 
_cell_length_b    13.5883 
_cell_length_c    14.0392 
_cell_angle_alpha  90.000 
_cell_angle_beta   90.000 
_cell_angle_gamma  90.000 
 
_shelx_F_squared_multiplier     1.000 
 
loop_ 
 _refln_index_h 
 _refln_index_k 
 _refln_index_l 
 _refln_F_squared_calc 
 _refln_F_squared_meas 
 _refln_F_squared_sigma 
 _refln_observed_status 
   1   1   0      780.84      517.33    199.12 o 
   0   2   0    32006.08    24157.42   5775.00 o 
   1   2   0       34.87       13.85      9.06 o 
   2   2   0      557.57      385.18     78.57 o 
   1   3   0     1292.16      978.37    156.18 o 
   2   3   0     1222.20      725.63    123.69 o 
   3   3   0     1077.86      736.58    147.84 o 
   0   4   0     1499.55     1470.85    263.31 o 
   1   4   0      735.98      532.08     52.10 o 
   2   4   0     2669.79     2672.67     63.42 o 
   3   4   0      509.39      449.44     51.53 o 
   4   4   0      726.04      626.08    134.36 o 
   1   5   0      226.02      245.34     23.59 o 
   2   5   0      873.62      771.15     42.64 o 
   3   5   0     3839.96     3385.50    319.18 o 
   4   5   0       20.06        0.72     21.42 o 
   5   5   0     2551.58     2185.49    295.05 o 
   0   6   0     1210.99     1021.29     85.05 o 
   1   6   0       18.88       15.59     17.32 o 
   2   6   0     3498.56     3218.93     96.71 o 
   3   6   0     1049.53     1048.81     56.01 o 
   4   6   0     4143.35     3622.07    286.49 o 
   5   6   0      441.17      400.41     42.81 o 
   6   6   0     4019.10     3257.99    447.25 o 
   1   7   0       28.83       27.61     20.54 o 
   2   7   0      231.71      196.18     29.78 o 
   3   7   0       41.15       46.90     26.65 o 
   4   7   0      951.85      974.08     60.42 o 
   5   7   0      484.77      446.70     46.88 o 
   6   7   0      721.12      602.88     57.33 o 
   7   7   0      103.09       77.97     51.53 o 
   0   8   0     2913.82     2694.00    123.74 o 
   1   8   0      765.52      696.18     49.40 o 
   2   8   0      733.24      662.23     58.46 o 
   3   8   0     5477.93     5369.68    111.29 o 
   4   8   0     1277.02     1235.17     71.37 o 
   5   8   0     2733.55     2689.29    165.50 o 
   6   8   0     1137.88     1136.36     74.08 o 
   7   8   0       20.88       13.49     38.47 o 
   8   8   0      260.84      159.26     70.13 o 
   1   9   0      129.51      107.78     35.08 o 
   2   9   0      113.45       53.45     34.77 o 
   3   9   0      366.97      376.05     53.51 o 
   4   9   0      364.55      384.82     63.59 o 
   5   9   0        4.50        0.00     40.88 o 
   6   9   0     1183.03     1222.49     95.21 o 
   7   9   0        8.60        0.00     49.22 o 
   8   9   0      379.88      344.88     67.47 o 
   9   9   0      125.37      108.81     97.17 o 
   0  10   0      562.16      627.15     96.15 o 
   1  10   0     3163.86     3116.83    126.22 o 
   2  10   0      408.42      328.26     54.54 o 
   3  10   0     2762.17     2358.91    228.46 o 
   4  10   0      630.35      587.48     72.28 o 
   5  10   0     1269.56     1305.58    111.58 o 
   6  10   0      682.47      579.23     78.06 o 
   7  10   0       47.52       30.48     57.68 o 
   8  10   0      132.87      141.95     70.54 o 
   9  10   0        9.63       44.98     75.34 o 
  10  10   0      254.41      258.43    147.90 o 
   1  11   0       52.12       19.62     42.62 o 
   2  11   0        2.42        0.00     41.54 o 
   3  11   0       37.06        0.00     45.70 o 
   4  11   0      135.80      127.75     54.30 o 
   5  11   0     1035.35     1081.62     98.62 o 
   6  11   0       56.46       70.64     65.16 o 
   7  11   0      307.35      380.52     83.24 o 
   8  11   0        1.84        0.00     69.91 o 
   9  11   0      215.50      349.24    110.42 o 
  10  11   0       49.64        7.14    102.30 o 
  11  11   0       67.92      100.88    172.12 o 
   0  12   0       31.36        0.00     66.53 o 
   1  12   0      387.72      391.23     72.04 o 
   2  12   0      342.00      379.91     74.75 o 
   3  12   0      202.02      225.55     63.35 o 
   4  12   0      613.46      692.05     88.55 o 
   5  12   0      190.13      176.40     68.33 o 
   6  12   0      151.83      182.69     71.14 o 
   7  12   0      104.67      149.89     76.50 o 
   8  12   0      101.33      127.32     86.32 o 
   9  12   0      139.62      223.93    115.97 o 
  10  12   0        8.40       73.10    120.70 o 
   1  13   0       23.02        9.89     61.58 o 
   2  13   0        0.41       18.97     62.19 o 
   3  13   0        2.02        0.00     61.75 o 
   4  13   0        0.72        0.00     64.86 o 
   5  13   0      686.04      751.19    106.98 o 
   6  13   0        0.40        0.00     72.48 o 
   7  13   0      259.85      326.35     96.98 o 
   8  13   0       10.63       88.40     89.92 o 
   9  13   0       75.76       37.03    113.43 o 
   0  14   0        6.90       16.46     95.26 o 
   1  14   0       84.85       92.36     74.98 o 
   2  14   0       71.43      137.30     80.67 o 
   3  14   0      180.85      291.26     87.33 o 
   4  14   0       16.03       28.46     78.88 o 
   5  14   0      421.23      402.41    103.64 o 
   6  14   0       14.33        0.00     89.07 o 
   7  14   0      125.43      173.82    104.47 o 
   8  14   0       22.92        0.00    108.61 o 
   1  15   0        3.46       10.25     87.17 o 
   2  15   0       15.97       57.26     93.91 o 
   3  15   0        5.14       31.99     92.53 o 
   4  15   0       21.21       11.01     97.58 o 
   5  15   0        8.59        1.42     95.39 o 
   6  15   0        0.91       15.67    103.71 o 
   0  16   0        7.32        0.00    146.79 o 
   1  16   0      106.62      173.04    122.70 o 
   2  16   0        7.27       35.38    110.36 o 
   0   1   1    13698.41    15156.66    205.71 o 
   1   1   1     6790.96     7575.15    105.18 o 
  -1   2   1    11251.99    10449.72    883.68 o 
   0   2   1       28.95       39.31      8.97 o 
   1   2   1    11146.03    12286.03    108.47 o 
   2   2   1      176.59      141.06     22.06 o 
  -2   3   1    10460.94    10933.94    108.31 o 
  -1   3   1    11109.47    11911.55    109.69 o 
   0   3   1     1366.59     1347.87     67.19 o 
   1   3   1    11023.28    12103.42    151.67 o 
   2   3   1    11329.47    11680.96    118.18 o 
   3   3   1     2370.98     2221.84    141.28 o 
  -3   4   1     8361.60     8412.98    112.02 o 
  -2   4   1     2254.03     2047.02     77.32 o 
  -1   4   1     6586.52     6019.67    236.28 o 
   0   4   1     8122.72     8175.35     90.50 o 
   1   4   1     6095.01     6104.57     71.58 o 
   2   4   1     2107.73     1888.87    106.11 o 
   3   4   1     8408.56     6219.92    938.29 o 
   4   4   1      584.03      548.48     38.96 o 
  -4   5   1     3152.07     3371.62     83.66 o 
  -3   5   1      353.27      324.93     35.40 o 
  -2   5   1     5726.28     5287.41    214.52 o 
  -1   5   1     2543.25     2420.54     60.20 o 
   0   5   1      507.85      508.36     33.96 o 
   1   5   1     2857.15     2789.24     59.00 o 
   2   5   1     5839.92     5859.74     90.43 o 
   3   5   1      430.63      284.63     52.41 o 
   4   5   1     3022.62     3145.95     83.81 o 
   5   5   1     2891.45     2754.23     79.85 o 
  -5   6   1     2109.82     2148.95     80.78 o 
  -4   6   1      960.49     1012.55     60.95 o 
  -3   6   1      787.18      719.33     49.92 o 
  -2   6   1      488.94      448.49     39.67 o 
  -1   6   1     1685.83     1630.95     61.22 o 
   0   6   1     2086.93     1837.91     58.87 o 
   1   6   1     1383.86     1338.40     55.88 o 
   2   6   1      391.62      407.87     34.02 o 
   3   6   1      749.99      610.94     46.93 o 
   4   6   1      942.77      636.63     91.60 o 
   5   6   1     2337.46     2296.54    102.94 o 
   6   6   1     3034.18     3048.99     94.82 o 
  -6   7   1      588.70      635.27     60.30 o 
  -5   7   1     2180.38     2335.52     90.43 o 
  -4   7   1      256.72      268.71     41.48 o 
  -3   7   1      576.17      558.14     43.83 o 
  -2   7   1     2279.43     2232.98     66.36 o 
  -1   7   1     1776.84     1746.63     68.30 o 
   0   7   1     1360.20     1512.97     60.49 o 
   1   7   1     1693.72     1638.98     65.71 o 
   2   7   1     2534.26     2496.70     74.01 o 
   3   7   1      468.56      582.62     46.05 o 
   4   7   1      215.52      170.41     32.25 o 
   5   7   1     2172.45     1996.33    110.44 o 
   6   7   1      577.76      437.34     47.81 o 
   7   7   1     5406.16     5216.24    147.65 o 
  -7   8   1      616.97      630.51     67.95 o 
  -6   8   1      721.14      883.57     75.48 o 
  -5   8   1      491.74      493.83     59.89 o 
  -4   8   1      327.85      282.84     44.85 o 
  -3   8   1     2839.41     2873.20     82.26 o 
  -2   8   1      278.92      285.90     41.88 o 
  -1   8   1      462.67      429.59     43.91 o 
   0   8   1     3803.39     3968.43     91.54 o 
   1   8   1      349.15      361.10     41.52 o 
   2   8   1      337.50      371.98     45.16 o 
   3   8   1     2657.52     2640.72     90.40 o 
   4   8   1      359.34      291.92     39.68 o 
   5   8   1      558.24      446.41     52.16 o 
   6   8   1      770.79      738.52     63.33 o 
   7   8   1      579.10      543.82     60.14 o 
   8   8   1      534.43      559.33     66.81 o 
  -8   9   1      130.00      183.46     60.65 o 
  -7   9   1      998.73      960.82     87.00 o 
  -6   9   1       63.30       67.97     50.01 o 
  -5   9   1      113.17       59.14     46.00 o 
  -4   9   1      626.19      626.20     65.77 o 
  -3   9   1      272.48      244.65     48.90 o 
  -2   9   1     1423.21     1338.86     86.21 o 
  -1   9   1      867.26      788.21     65.39 o 
   0   9   1     3905.58     3931.66    118.77 o 
   1   9   1      852.12      824.22     66.12 o 
   2   9   1     1461.82     1322.38     83.86 o 
   3   9   1      339.37      352.12     54.92 o 
   4   9   1      534.41      440.29     63.65 o 
   5   9   1      145.72      137.78     50.04 o 
   6   9   1       78.48       46.36     50.05 o 
   7   9   1      886.22      800.65     87.23 o 
   8   9   1      108.11      185.99     64.99 o 
   9   9   1       10.43       19.87     65.84 o 
  -9  10   1      159.24      238.01     90.61 o 
  -8  10   1      189.88      219.32     73.85 o 
  -7  10   1      272.15      320.52     72.50 o 
  -6  10   1       65.06       38.34     52.38 o 
  -5  10   1      418.21      432.91     64.00 o 
  -4  10   1      322.20      353.38     61.61 o 
  -3  10   1      838.30      840.48     78.18 o 
  -2  10   1      409.31      416.41     59.41 o 
  -1  10   1     1212.57     1122.31     81.01 o 
   0  10   1     1892.71     1937.39    108.42 o 
   1  10   1     1182.26     1209.27     81.95 o 
   2  10   1      443.58      387.62     57.78 o 
   3  10   1      817.23      671.91     69.40 o 
   4  10   1      273.39      247.99     61.41 o 
   5  10   1      448.98      277.74     65.03 o 
   6  10   1       91.93       75.06     58.01 o 
   7  10   1      274.47      277.50     70.23 o 
   8  10   1      201.81      188.70     70.89 o 
   9  10   1      138.99      269.18     84.58 o 
  10  10   1        8.89       29.18     87.83 o 
 -10  11   1       12.64        0.00    105.42 o 
  -9  11   1       91.28       98.49    102.35 o 
  -8  11   1      331.76      393.27     94.18 o 
  -7  11   1      226.72      291.88     79.55 o 
  -6  11   1      377.07      408.52     72.45 o 
  -5  11   1      149.47      201.98     63.76 o 
  -4  11   1      517.64      603.14     79.53 o 
  -3  11   1      578.01      614.57     77.40 o 
  -2  11   1      226.16      238.03     58.99 o 
  -1  11   1     1048.78     1086.14     86.90 o 
   0  11   1      585.65      578.42     73.78 o 
   1  11   1      981.55      747.16     93.26 o 
   2  11   1      187.63      145.15     52.12 o 
   3  11   1      558.86      510.56     70.38 o 
   4  11   1      452.41      413.93     67.17 o 
   5  11   1      196.52      148.39     62.66 o 
   6  11   1      417.30      353.21     78.76 o 
   7  11   1      263.59      260.29     81.44 o 
   8  11   1      320.93      301.95     85.06 o 
   9  11   1      122.11      195.75     98.63 o 
  10  11   1       14.00       13.39    100.88 o 
  11  11   1        8.73       61.22    130.64 o 
 -10  12   1       60.71      140.54    127.09 o 
  -9  12   1      107.72      161.40    120.54 o 
  -8  12   1      215.09      176.08     86.08 o 
  -7  12   1      113.52      159.12     74.24 o 
  -6  12   1       94.12      103.29     67.32 o 
  -5  12   1      199.28      153.44     64.10 o 
  -4  12   1      295.79      302.81     70.75 o 
  -3  12   1      115.30      133.77     61.58 o 
  -2  12   1      553.24      531.09     77.45 o 
  -1  12   1      209.80      247.47     64.80 o 
   0  12   1     1121.20      908.84     89.69 o 
   1  12   1      181.15      164.87     57.75 o 
   2  12   1      623.12      647.70     83.64 o 
   3  12   1       97.85       31.83     56.58 o 
   4  12   1      248.45      217.61     70.35 o 
   5  12   1      210.46       91.44     65.25 o 
   6  12   1       73.35      107.12     72.69 o 
   7  12   1      138.90      202.51     85.44 o 
   8  12   1      215.73      263.19     96.58 o 
   9  12   1       98.56       85.93    104.65 o 
  10  12   1       60.94       87.22    114.98 o 
  -9  13   1       65.30      104.82    112.77 o 
  -8  13   1      192.69      174.40    103.99 o 
  -7  13   1      260.24      288.22     97.38 o 
  -6  13   1      159.16      101.02     81.44 o 
  -5  13   1      308.11      274.56     85.62 o 
  -4  13   1       13.80       12.54     68.15 o 
  -3  13   1      326.98      372.46     83.69 o 
  -2  13   1       26.27       14.73     61.78 o 
  -1  13   1      243.27      331.89     80.47 o 
   0  13   1        7.59       21.69     59.85 o 
   1  13   1      218.03      178.33     68.20 o 
   2  13   1       19.26        0.00     60.21 o 
   3  13   1      304.68      369.27     84.06 o 
   4  13   1       12.52       69.00     68.70 o 
   5  13   1      326.30      368.77     90.86 o 
   6  13   1      177.51      174.54     86.82 o 
   7  13   1      283.92      288.57     95.61 o 
   8  13   1      192.88       96.46    107.41 o 
   9  13   1       54.96       90.14    142.70 o 
  -8  14   1        0.26        4.42    108.54 o 
  -7  14   1       71.02       62.11    112.51 o 
  -6  14   1      181.27      211.54    101.35 o 
  -5  14   1       26.22       88.74     92.26 o 
  -4  14   1      300.22      353.76     98.58 o 
  -3  14   1       11.50       11.60     78.96 o 
  -2  14   1      141.43      114.90     82.04 o 
  -1  14   1       29.75       20.77     76.07 o 
   0  14   1       21.93       64.15     74.93 o 
   1  14   1       31.79       32.32     70.76 o 
   2  14   1      185.70      264.53     88.06 o 
   3  14   1        7.68        0.00     67.49 o 
   4  14   1      286.45      274.29     91.40 o 
   5  14   1       25.18      110.57     86.48 o 
   6  14   1      164.70      178.63     97.23 o 
   7  14   1       78.69       77.83     99.17 o 
   8  14   1        1.00       28.15    103.28 o 
  -5  15   1      124.31      186.37    110.13 o 
  -4  15   1       40.66       61.01     95.62 o 
  -3  15   1       42.39      108.08     96.61 o 
  -2  15   1       67.00      137.46     97.64 o 
  -1  15   1       67.92       48.77     88.13 o 
   0  15   1        2.58        0.00     85.03 o 
   1  15   1       41.72       14.53     92.30 o 
   2  15   1       71.49      107.36    100.52 o 
   3  15   1       30.05       18.78     92.63 o 
   4  15   1       45.10       49.19    105.69 o 
   5  15   1      130.56      194.84    115.18 o 
  -2  16   1       47.60       45.58    104.02 o 
  -1  16   1       10.54       11.18     99.74 o 
   0  16   1       55.81       57.82    101.10 o 
   1  16   1       11.65        0.00     99.81 o 
   2  16   1       49.16       88.14    116.86 o 
   0   1   2      203.11      177.37     16.34 o 
   1   1   2    31654.01    32200.58   1275.30 o 
  -1   2   2     8437.28     8633.88    301.44 o 
   0   2   2      310.22      340.46     17.29 o 
   1   2   2     8252.95     8738.83     97.97 o 
   2   2   2    19806.69    22610.28    213.27 o 
  -2   3   2    25194.41    24968.95   1341.15 o 
  -1   3   2    12900.84    13617.72    179.44 o 
   0   3   2      702.54      723.08     28.17 o 
   1   3   2    11458.43    11964.64    132.79 o 
   2   3   2    24556.88    26970.52    306.68 o 
   3   3   2     3361.09     3329.77     70.25 o 
  -3   4   2     1683.93     1278.11    216.52 o 
  -2   4   2     1618.81     1516.04     68.04 o 
  -1   4   2     3955.22     3979.11     66.00 o 
   0   4   2     1474.18     1426.62     39.11 o 
   1   4   2     3805.65     3930.11     70.68 o 
   2   4   2     1617.37     1715.83     52.83 o 
   3   4   2     1793.83     1862.13     54.03 o 
   4   4   2     3489.59     3134.65    216.11 o 
  -4   5   2     1478.27     1380.00     93.32 o 
  -3   5   2     3333.59     3280.86     83.77 o 
  -2   5   2     1877.34     1976.96     61.07 o 
  -1   5   2     7221.73     7089.07    100.26 o 
   0   5   2     2311.25     2436.19     58.83 o 
   1   5   2     7626.52     7627.52    108.06 o 
   2   5   2     1677.77     1782.10     57.72 o 
   3   5   2     3418.23     3496.57     82.18 o 
   4   5   2     1490.42     1373.87     66.76 o 
   5   5   2     4716.44     3821.42    330.83 o 
  -5   6   2       79.23       62.42     30.89 o 
  -4   6   2     1165.63     1135.70     66.62 o 
  -3   6   2      760.01      715.84     46.62 o 
  -2   6   2      157.95      126.93     28.29 o 
  -1   6   2      293.23      303.48     33.15 o 
   0   6   2     1721.26     1713.64     78.19 o 
   1   6   2      299.91      311.43     37.08 o 
   2   6   2      158.12      154.51     27.65 o 
   3   6   2      798.64      822.35     49.65 o 
   4   6   2     1264.06     1212.38     58.64 o 
   5   6   2      102.39       66.77     28.10 o 
   6   6   2     1599.92     1613.01     79.35 o 
  -6   7   2      830.77      887.98     71.45 o 
  -5   7   2     2060.75     2057.05     93.09 o 
  -4   7   2     1528.80     1428.82     69.73 o 
  -3   7   2     6816.20     6859.06    125.77 o 
  -2   7   2     1042.67     1067.47     53.41 o 
  -1   7   2     6113.77     5333.06    243.31 o 
   0   7   2      217.07      254.24     33.39 o 
   1   7   2     6402.87     6077.65    111.31 o 
   2   7   2     1180.13     1250.91     61.14 o 
   3   7   2     6787.74     6889.32    118.78 o 
   4   7   2     1506.26     1626.50     73.56 o 
   5   7   2     2033.33     1901.35     95.96 o 
   6   7   2      822.71      762.79     64.06 o 
   7   7   2       96.62      141.99     44.09 o 
  -7   8   2      152.02      156.96     52.62 o 
  -6   8   2      619.47      626.02     68.09 o 
  -5   8   2       24.64       13.58     35.78 o 
  -4   8   2      199.51      168.29     39.11 o 
  -3   8   2      221.94      202.43     39.76 o 
  -2   8   2      138.20      176.83     35.97 o 
  -1   8   2      536.64      540.22     49.98 o 
   0   8   2      281.84      259.73     37.87 o 
   1   8   2      522.34      564.77     50.34 o 
   2   8   2      138.32      177.03     41.21 o 
   3   8   2      192.16      186.21     43.93 o 
   4   8   2      197.40      158.31     41.24 o 
   5   8   2       38.64       26.85     32.93 o 
   6   8   2      707.63      572.45     58.78 o 
   7   8   2      194.04      254.84     49.17 o 
   8   8   2      252.52      229.11     58.78 o 
  -8   9   2      215.67      250.43     68.69 o 
  -7   9   2       45.02       99.18     51.57 o 
  -6   9   2      849.01      903.01     82.94 o 
  -5   9   2      306.29      274.75     50.11 o 
  -4   9   2     2235.17     2145.85     98.59 o 
  -3   9   2     1106.50     1000.31     68.93 o 
  -2   9   2     2649.15     2628.18    100.03 o 
  -1   9   2      720.81      766.05     65.79 o 
   0   9   2      315.30      363.66     53.31 o 
   1   9   2      732.83      732.23     64.09 o 
   2   9   2     2809.19     2825.68    105.13 o 
   3   9   2      961.15     1009.63     78.80 o 
   4   9   2     2267.22     2294.78    114.93 o 
   5   9   2      273.71      263.05     57.31 o 
   6   9   2      814.52      638.81     73.28 o 
   7   9   2       31.02       37.42     48.28 o 
   8   9   2      206.61      269.28     65.35 o 
   9   9   2      128.62      172.60     67.91 o 
  -9  10   2      136.49      182.41     90.71 o 
  -8  10   2      207.86      232.39     79.45 o 
  -7  10   2      372.56      478.70     82.34 o 
  -6  10   2      123.57      143.64     53.60 o 
  -5  10   2      925.87      977.53     85.21 o 
  -4  10   2      260.21      328.03     58.03 o 
  -3  10   2       99.24      104.86     47.82 o 
  -2  10   2      138.13      159.53     49.18 o 
  -1  10   2        7.55        0.00     37.64 o 
   0  10   2       24.63       37.32     41.31 o 
   1  10   2        7.82        0.00     39.13 o 
   2  10   2      136.07      116.33     47.06 o 
   3  10   2      113.47       90.77     46.93 o 
   4  10   2      249.29      281.54     64.40 o 
   5  10   2      865.94      938.01     96.95 o 
   6  10   2      136.59      204.66     67.92 o 
   7  10   2      381.21      382.01     79.87 o 
   8  10   2      158.96      133.47     68.68 o 
   9  10   2      143.14      178.24     80.36 o 
  10  10   2      169.87      176.66    101.70 o 
 -10  11   2      120.82      177.16    118.57 o 
  -9  11   2      214.56      208.08    110.47 o 
  -8  11   2      326.55      375.75     89.08 o 
  -7  11   2      165.39      210.45     70.62 o 
  -6  11   2      214.63      171.96     66.20 o 
  -5  11   2      230.07      196.12     59.75 o 
  -4  11   2      944.82      911.97     90.37 o 
  -3  11   2      656.70      677.78     78.97 o 
  -2  11   2      929.38      878.61     85.30 o 
  -1  11   2      380.89      348.35     59.73 o 
   0  11   2      251.22      262.21     58.84 o 
   1  11   2      339.70      315.42     63.30 o 
   2  11   2      999.73     1005.62     93.65 o 
   3  11   2      551.15      544.34     76.87 o 
   4  11   2      963.70      988.43     98.23 o 
   5  11   2      243.01      216.59     77.16 o 
   6  11   2      206.56      238.25     75.69 o 
   7  11   2      177.10      138.49     76.35 o 
   8  11   2      380.55      349.10     92.19 o 
   9  11   2      228.91      355.80     97.29 o 
  10  11   2      141.94      209.45    115.78 o 
  11  11   2       22.62       35.25    123.27 o 
 -10  12   2       92.79      187.42    135.78 o 
  -9  12   2        7.61        0.00     93.10 o 
  -8  12   2      174.64      212.56     91.03 o 
  -7  12   2       91.92       76.36     79.96 o 
  -6  12   2      447.23      454.51     84.03 o 
  -5  12   2      148.18      176.30     74.04 o 
  -4  12   2      684.00      684.92     93.24 o 
  -3  12   2      257.51      256.76     73.12 o 
  -2  12   2       24.89       42.45     59.37 o 
  -1  12   2       17.38       14.64     53.86 o 
   0  12   2       76.57       23.41     52.85 o 
   1  12   2       17.96        0.00     51.37 o 
   2  12   2       27.50       10.30     56.54 o 
   3  12   2      270.54      234.03     68.51 o 
   4  12   2      686.49      806.17     99.52 o 
   5  12   2      154.04      202.63     74.19 o 
   6  12   2      470.04      535.25    103.29 o 
   7  12   2      105.24       81.94     92.71 o 
   8  12   2      163.35      151.48     96.45 o 
   9  12   2        5.18        0.00     99.73 o 
  10  12   2       87.74      234.99    130.67 o 
  -9  13   2       32.12       66.80    131.47 o 
  -8  13   2       31.48       49.74    100.26 o 
  -7  13   2      108.27      138.53     94.05 o 
  -6  13   2      240.67      331.23     94.99 o 
  -5  13   2      106.95      137.69     79.32 o 
  -4  13   2      448.27      513.04     94.77 o 
  -3  13   2      138.09      171.14     75.53 o 
  -2  13   2      212.86      257.75     78.13 o 
  -1  13   2       12.18       23.47     63.40 o 
   0  13   2       90.83      114.86     68.05 o 
   1  13   2       11.88       19.82     66.06 o 
   2  13   2      180.50      174.94     79.29 o 
   3  13   2      120.94       79.34     70.02 o 
   4  13   2      449.41      550.61     97.68 o 
   5  13   2      111.23      199.81     85.19 o 
   6  13   2      213.37      181.34     88.40 o 
   7  13   2      122.98      141.31    102.13 o 
   8  13   2       29.32       79.89    106.34 o 
   9  13   2       31.94       47.18    114.92 o 
  -7  14   2       37.66       21.21    100.46 o 
  -6  14   2       53.81      122.03     95.26 o 
  -5  14   2       95.26      120.30     91.20 o 
  -4  14   2       18.52        0.00     83.72 o 
  -3  14   2        5.29       24.14     80.57 o 
  -2  14   2        3.75       13.19     81.52 o 
  -1  14   2        1.44        0.00     73.56 o 
   0  14   2       67.55       60.06     78.15 o 
   1  14   2        1.23        0.00     74.88 o 
   2  14   2        2.65        0.00     76.65 o 
   3  14   2        5.04       29.21     83.09 o 
   4  14   2       19.18       18.20     87.78 o 
   5  14   2       90.81       93.02     96.26 o 
   6  14   2       49.06      116.78    104.12 o 
   7  14   2       36.44        0.00    103.61 o 
  -5  15   2        3.38       35.70    101.44 o 
  -4  15   2      306.77      399.54    117.52 o 
  -3  15   2       50.85       90.76     98.91 o 
  -2  15   2      238.36      259.21    104.18 o 
  -1  15   2       57.27       48.27     88.40 o 
   0  15   2      528.71      566.05    116.24 o 
   1  15   2       64.16       51.56     92.41 o 
   2  15   2      229.54      305.70    108.49 o 
   3  15   2       56.51      175.74    109.39 o 
   4  15   2      329.10      429.64    120.14 o 
   5  15   2        2.16       41.41    102.32 o 
  -1  16   2       14.38        0.00    100.02 o 
   0  16   2        8.49        0.00     96.54 o 
   1  16   2       14.64        0.00    105.48 o 
   0   1   3     7162.56     6751.61    368.51 o 
   1   1   3        9.83        0.00     10.69 o 
  -1   2   3     2305.34     2260.35     52.56 o 
   0   2   3    14248.12    15808.11    311.91 o 
   1   2   3     1979.20     1926.69     52.96 o 
   2   2   3      694.81      775.83     31.50 o 
  -2   3   3    16855.70    17690.71    171.18 o 
  -1   3   3     6268.23     5922.25    221.76 o 
   0   3   3      357.41      383.02     23.92 o 
   1   3   3     6051.28     6203.17    115.83 o 
   2   3   3    16827.11    17520.35    164.74 o 
   3   3   3      162.30      141.32     25.71 o 
  -3   4   3    11980.08    12514.69    128.77 o 
  -2   4   3     2666.84     2063.39    212.81 o 
  -1   4   3     5951.23     5753.56    170.25 o 
   0   4   3      137.89      137.24     20.47 o 
   1   4   3     5710.58     5683.23     92.11 o 
   2   4   3     2535.12     2599.78     60.00 o 
   3   4   3    12378.19    12857.36    184.12 o 
   4   4   3     4716.09     4897.56     94.08 o 
  -4   5   3     4284.80     4352.90     99.86 o 
  -3   5   3      665.57      453.08     79.52 o 
  -2   5   3     1614.81     1731.09     56.51 o 
  -1   5   3     6899.61     6761.72     95.96 o 
   0   5   3     2488.10     2353.55     53.86 o 
   1   5   3     6575.25     6622.78    115.18 o 
   2   5   3     1859.41     1935.88     57.80 o 
   3   5   3      556.60      573.73     40.86 o 
   4   5   3     4861.12     5092.65    103.72 o 
   5   5   3      427.32      462.77     45.82 o 
  -5   6   3      344.55      248.72     40.82 o 
  -4   6   3      564.21      516.49     45.75 o 
  -3   6   3     4507.68     4059.93    177.88 o 
  -2   6   3     1671.57     1669.56     61.33 o 
  -1   6   3     1789.59     1734.53     55.85 o 
   0   6   3      563.85      530.97     39.48 o 
   1   6   3     1835.97     1899.09     61.68 o 
   2   6   3     1777.64     1715.51     66.89 o 
   3   6   3     4639.46     4701.88     97.75 o 
   4   6   3      551.82      577.58     47.53 o 
   5   6   3      300.40      294.74     38.94 o 
   6   6   3      770.59      772.04     61.14 o 
  -6   7   3      451.92      355.32     51.35 o 
  -5   7   3      571.51      608.09     54.79 o 
  -4   7   3      824.93      842.06     60.07 o 
  -3   7   3       52.80       65.55     27.81 o 
  -2   7   3     1298.29     1310.88     60.37 o 
  -1   7   3     1321.22     1352.10     63.36 o 
   0   7   3      222.65      204.20     32.84 o 
   1   7   3     1325.01     1298.81     67.17 o 
   2   7   3     1140.14     1097.88     60.21 o 
   3   7   3       34.18       24.71     28.06 o 
   4   7   3      901.00     1042.08     62.08 o 
   5   7   3      612.45      661.48     56.96 o 
   6   7   3      405.88      443.77     53.03 o 
   7   7   3      881.44      671.94     89.48 o 
  -7   8   3      240.44      237.68     52.32 o 
  -6   8   3     1235.43     1245.42     82.53 o 
  -5   8   3     1190.98     1307.98     78.44 o 
  -4   8   3        1.83        0.00     30.19 o 
  -3   8   3      895.71      932.21     65.35 o 
  -2   8   3      194.21      160.71     36.66 o 
  -1   8   3     1113.61      948.12     62.03 o 
   0   8   3      177.27      185.40     39.33 o 
   1   8   3     1163.73     1194.21     66.73 o 
   2   8   3      266.73      299.78     47.88 o 
   3   8   3      884.06      897.12     71.85 o 
   4   8   3        6.34        0.00     35.04 o 
   5   8   3     1261.49     1319.10     89.87 o 
   6   8   3     1206.18      989.28     90.02 o 
   7   8   3      274.10      373.77     64.48 o 
   8   8   3     1506.56     1279.84    167.60 o 
  -8   9   3      144.28      190.08     66.80 o 
  -7   9   3      612.72      679.27     75.18 o 
  -6   9   3      435.30      447.36     59.95 o 
  -5   9   3      360.15      389.69     55.23 o 
  -4   9   3      777.17      797.17     68.44 o 
  -3   9   3      182.38      201.48     44.00 o 
  -2   9   3     3195.86     3426.32    129.75 o 
  -1   9   3     1135.71     1058.73     67.06 o 
   0   9   3     1061.13     1052.82     72.93 o 
   1   9   3     1245.68     1206.35     77.02 o 
   2   9   3     3005.74     3061.10    129.14 o 
   3   9   3      220.07      289.41     54.80 o 
   4   9   3      705.11      710.91     74.72 o 
   5   9   3      304.98      264.25     58.90 o 
   6   9   3      491.25      484.59     72.03 o 
   7   9   3      570.54      649.37     82.37 o 
   8   9   3      141.43      107.75     64.99 o 
   9   9   3      207.02      159.94     79.07 o 
  -9  10   3      291.69      293.75    100.57 o 
  -8  10   3      290.88      262.09     79.78 o 
  -7  10   3      173.50      257.05     71.30 o 
  -6  10   3      259.28      342.40     67.48 o 
  -5  10   3       20.86       26.86     47.52 o 
  -4  10   3      498.02      481.41     69.60 o 
  -3  10   3      179.53      225.52     52.14 o 
  -2  10   3      102.57       63.22     44.80 o 
  -1  10   3      384.66      361.11     56.17 o 
   0  10   3     1106.18     1116.61     86.05 o 
   1  10   3      361.64      340.42     60.56 o 
   2  10   3      147.45      148.20     53.04 o 
   3  10   3      162.55      207.99     63.87 o 
   4  10   3      561.86      467.55     80.97 o 
   5  10   3       26.11       18.70     55.43 o 
   6  10   3      293.22      348.44     76.60 o 
   7  10   3      166.12      206.47     72.05 o 
   8  10   3      312.03      350.41     92.83 o 
   9  10   3      287.45      315.17     95.25 o 
  10  10   3      112.90      105.89     99.75 o 
 -10  11   3       75.59       73.62    105.78 o 
  -9  11   3      103.22      193.85    108.30 o 
  -8  11   3      159.11      203.34     85.16 o 
  -7  11   3       95.67      143.23     71.71 o 
  -6  11   3        1.89        0.00     55.05 o 
  -5  11   3      150.05      182.14     65.09 o 
  -4  11   3      407.97      425.39     73.94 o 
  -3  11   3      544.64      400.54     71.42 o 
  -2  11   3      513.22      526.16     74.67 o 
  -1  11   3      456.06      470.61     73.58 o 
   0  11   3     1270.21     1228.72     94.38 o 
   1  11   3      531.32      541.73     73.02 o 
   2  11   3      495.46      522.34     76.91 o 
   3  11   3      605.82      562.95     80.31 o 
   4  11   3      351.10      361.63     81.53 o 
   5  11   3      159.60      175.72     76.77 o 
   6  11   3        6.71       35.66     69.28 o 
   7  11   3      102.66      146.50     81.86 o 
   8  11   3      147.84      153.16     92.77 o 
   9  11   3       93.45       72.43     96.45 o 
  10  11   3       74.83      106.27    111.60 o 
  11  11   3        7.49        0.00    114.56 o 
 -10  12   3       34.09       46.46    122.59 o 
  -9  12   3      116.10      116.41    111.89 o 
  -8  12   3      194.46      176.96    123.05 o 
  -7  12   3      333.95      391.90     93.05 o 
  -6  12   3      382.66      330.06     81.89 o 
  -5  12   3       45.95       43.35     67.38 o 
  -4  12   3      298.79      355.38     81.23 o 
  -3  12   3        4.05       33.09     59.85 o 
  -2  12   3      812.22      892.37     99.39 o 
  -1  12   3       16.78       14.92     60.27 o 
   0  12   3      470.37      609.53     92.62 o 
   1  12   3        7.01        3.97     56.90 o 
   2  12   3      762.50      893.20    111.07 o 
   3  12   3        5.71        0.00     65.26 o 
   4  12   3      312.21      335.26     78.71 o 
   5  12   3       58.10       46.86     75.42 o 
   6  12   3      396.16      489.90    105.73 o 
   7  12   3      309.53      379.80    101.85 o 
   8  12   3      204.07      191.92    102.53 o 
   9  12   3      104.82      134.54    112.84 o 
  10  12   3       23.97       80.47    127.81 o 
  -9  13   3       51.71       54.46    121.07 o 
  -8  13   3      123.88      180.99    131.07 o 
  -7  13   3       50.03       88.03     91.54 o 
  -6  13   3      112.58      100.26     94.07 o 
  -5  13   3      398.41      330.85     91.30 o 
  -4  13   3      252.02      242.93     82.99 o 
  -3  13   3      439.37      486.90     94.52 o 
  -2  13   3        7.61       35.40     66.58 o 
  -1  13   3       70.75       98.25     74.63 o 
   0  13   3       41.89       77.81     69.35 o 
   1  13   3       82.99       88.43     72.54 o 
   2  13   3        3.23        0.00     66.47 o 
   3  13   3      446.51      467.68     99.14 o 
   4  13   3      271.39      231.01     91.85 o 
   5  13   3      367.24      395.23    107.33 o 
   6  13   3      140.06       90.42    108.29 o 
   7  13   3       48.20       40.48    109.16 o 
   8  13   3      129.45      161.94    128.01 o 
   9  13   3       47.54       32.43    136.19 o 
  -7  14   3      226.10      102.30    119.71 o 
  -6  14   3       45.07       97.77    100.41 o 
  -5  14   3       75.52      104.76     91.49 o 
  -4  14   3      198.73      287.36     95.98 o 
  -3  14   3      160.88      164.32     89.65 o 
  -2  14   3      407.08      379.41     98.81 o 
  -1  14   3       55.90       98.48     83.19 o 
   0  14   3      169.14      160.04     87.71 o 
   1  14   3       65.63       77.85     85.71 o 
   2  14   3      388.46      331.36    103.33 o 
   3  14   3      158.98      118.58     91.36 o 
   4  14   3      185.36      120.91     93.94 o 
   5  14   3       78.57      165.55    100.99 o 
   6  14   3       36.56       40.09    101.51 o 
   7  14   3      208.05      235.40    118.92 o 
  -5  15   3       19.80        0.00    108.76 o 
  -4  15   3       18.95        8.57     98.33 o 
  -3  15   3      125.82      110.03    104.74 o 
  -2  15   3        3.26        1.53     92.01 o 
  -1  15   3      129.24       69.81     96.57 o 
   0  15   3      163.10      186.59     98.21 o 
   1  15   3      117.16      182.41    104.07 o 
   2  15   3        1.60        8.90     92.99 o 
   3  15   3      135.59      210.17    105.21 o 
   4  15   3       13.19        0.00     99.56 o 
   5  15   3       21.84        0.00    105.09 o 
   0   0   4    10951.14    11781.61    640.84 o 
   0   1   4        3.68        8.32     15.18 o 
   1   1   4      599.95      604.77     33.73 o 
  -1   2   4      723.82      724.64     38.95 o 
   0   2   4    12865.12    13236.54    322.28 o 
   1   2   4      711.45      710.80     37.89 o 
   2   2   4     4180.22     4194.11     63.84 o 
  -2   3   4     3180.25     3086.49    110.25 o 
  -1   3   4     1839.93     1877.59     60.06 o 
   0   3   4      297.57      297.57     29.59 o 
   1   3   4     1839.59     1896.30     50.57 o 
   2   3   4     3210.11     3136.07    117.91 o 
   3   3   4     1834.29     1873.94     52.82 o 
  -3   4   4     9818.20     9825.22    164.50 o 
  -2   4   4     2243.13     2273.92     93.75 o 
  -1   4   4      250.44      235.81     27.89 o 
   0   4   4     5245.32     5216.70     79.46 o 
   1   4   4      192.39      190.03     26.64 o 
   2   4   4     2473.36     2616.50     79.41 o 
   3   4   4     9433.66     9667.12    164.54 o 
   4   4   4     2390.59     2580.98     71.29 o 
  -4   5   4     5299.38     5550.18     96.28 o 
  -3   5   4     1356.74     1368.10     54.38 o 
  -2   5   4       93.32      122.31     24.48 o 
  -1   5   4     3157.34     3156.57     70.08 o 
   0   5   4       11.95        0.07     19.50 o 
   1   5   4     3160.34     3142.74     73.94 o 
   2   5   4       79.60       93.28     30.51 o 
   3   5   4     1418.40     1392.12     60.44 o 
   4   5   4     5436.74     5676.04    117.14 o 
   5   5   4     8182.59     8521.13    146.52 o 
  -5   6   4      265.80      292.22     39.77 o 
  -4   6   4     1837.47     1918.12     68.84 o 
  -3   6   4      171.37      138.85     27.69 o 
  -2   6   4     4196.38     4104.16     91.09 o 
  -1   6   4     1447.40     1415.31     58.44 o 
   0   6   4    10239.03     9857.72    156.84 o 
   1   6   4     1381.23     1404.18     59.64 o 
   2   6   4     4109.00     4333.68    101.51 o 
   3   6   4      241.14      288.33     36.80 o 
   4   6   4     2160.11     2079.10     81.97 o 
   5   6   4      360.60      386.07     48.85 o 
   6   6   4     1374.74     1404.55     77.39 o 
  -6   7   4      141.70      146.32     39.75 o 
  -5   7   4     1126.48     1035.47     62.07 o 
  -4   7   4        0.75       11.15     28.04 o 
  -3   7   4       92.13       93.34     31.24 o 
  -2   7   4      231.56      221.54     34.66 o 
  -1   7   4      447.51      427.91     40.90 o 
   0   7   4      543.65      535.84     43.89 o 
   1   7   4      455.33      449.92     44.04 o 
   2   7   4      238.72      290.54     41.71 o 
   3   7   4       98.66       91.78     36.31 o 
   4   7   4        0.38        0.00     32.17 o 
   5   7   4     1110.71     1222.81     81.43 o 
   6   7   4      113.92       99.94     44.26 o 
   7   7   4        1.71       16.91     41.43 o 
  -7   8   4      208.57      197.17     52.66 o 
  -6   8   4     1025.53      877.85    121.61 o 
  -5   8   4      895.75      990.16     71.67 o 
  -4   8   4     1516.19     1408.83     68.16 o 
  -3   8   4     1760.28     1816.13     84.61 o 
  -2   8   4     2038.72     2048.61     86.92 o 
  -1   8   4     1594.50     1656.55     80.49 o 
   0   8   4     2312.98     2247.07     89.91 o 
   1   8   4     1729.53     1640.86     88.34 o 
   2   8   4     1962.46     1990.21     93.81 o 
   3   8   4     1807.73     1846.46     94.57 o 
   4   8   4     1506.65     1636.66     94.95 o 
   5   8   4      864.40      916.68     88.48 o 
   6   8   4      971.76     1092.38     99.60 o 
   7   8   4      172.80      213.88     66.07 o 
   8   8   4      381.35      382.20     81.64 o 
  -8   9   4       57.44       65.91     70.56 o 
  -7   9   4      129.82       98.02     51.75 o 
  -6   9   4       99.48      150.75     54.03 o 
  -5   9   4      498.43      543.49     66.25 o 
  -4   9   4      494.02      467.52     62.23 o 
  -3   9   4        7.02        8.87     37.18 o 
  -2   9   4      257.24      295.08     52.77 o 
  -1   9   4       89.06       69.64     39.48 o 
   0   9   4      270.67      345.85     51.47 o 
   1   9   4       88.02       96.29     40.08 o 
   2   9   4      246.35      287.70     58.01 o 
   3   9   4        5.37        0.00     42.00 o 
   4   9   4      440.30      391.75     66.77 o 
   5   9   4      510.96      567.22     74.12 o 
   6   9   4       99.80       73.03     54.00 o 
   7   9   4      121.85      111.12     64.33 o 
   8   9   4       82.38       88.57     69.46 o 
   9   9   4      221.39      261.72     86.77 o 
  -9  10   4      440.30      386.67    105.42 o 
  -8  10   4      148.06      165.23     88.33 o 
  -7  10   4      296.90      302.05     71.82 o 
  -6  10   4       31.37       12.84     56.67 o 
  -5  10   4      399.10      423.23     68.04 o 
  -4  10   4      209.67      241.02     59.99 o 
  -3  10   4     2035.19     2011.62    113.87 o 
  -2  10   4      117.45      117.41     52.41 o 
  -1  10   4     1065.42     1024.45     91.15 o 
   0  10   4       31.12       78.20     52.00 o 
   1  10   4     1214.14     1314.06    113.40 o 
   2  10   4       99.60      108.94     52.24 o 
   3  10   4     2162.65     2424.30    148.08 o 
   4  10   4      147.98      112.18     62.13 o 
   5  10   4      425.74      463.27     83.78 o 
   6  10   4       36.80       77.78     67.78 o 
   7  10   4      280.35      269.96     87.36 o 
   8  10   4      166.56      174.66     85.62 o 
   9  10   4      430.89      547.40    112.53 o 
  10  10   4      310.42      270.15    118.92 o 
 -10  11   4      159.83      178.35    131.11 o 
  -9  11   4      324.66      348.50    114.80 o 
  -8  11   4      155.36      199.99    102.81 o 
  -7  11   4      396.41      403.09    104.21 o 
  -6  11   4      165.25      201.27     73.35 o 
  -5  11   4      117.87      128.54     63.97 o 
  -4  11   4      303.72      322.26     69.57 o 
  -3  11   4       22.30        0.00     52.78 o 
  -2  11   4       54.96       26.57     52.83 o 
  -1  11   4      378.03      405.85     75.77 o 
   0  11   4       74.82       94.39     60.26 o 
   1  11   4      387.07      301.46     70.71 o 
   2  11   4       60.28       42.28     59.76 o 
   3  11   4       28.14       43.75     61.35 o 
   4  11   4      293.32      320.60     96.39 o 
   5  11   4      111.71       96.58     83.51 o 
   6  11   4      166.21      216.95     82.99 o 
   7  11   4      341.97      337.45    101.06 o 
   8  11   4      167.45      225.13    101.07 o 
   9  11   4      308.45      330.13    119.07 o 
  10  11   4      156.00      195.66    125.40 o 
  11  11   4       91.21      111.76    134.47 o 
 -10  12   4       60.61       44.89    126.06 o 
  -9  12   4      127.59       35.98    112.02 o 
  -8  12   4        4.85        0.00     97.32 o 
  -7  12   4      110.20      208.73    102.84 o 
  -6  12   4       98.30       61.64     75.10 o 
  -5  12   4       68.34       71.41     70.74 o 
  -4  12   4      255.20      310.35     78.68 o 
  -3  12   4      394.80      467.15     85.47 o 
  -2  12   4      331.14      503.71     86.77 o 
  -1  12   4      230.10      226.14     74.22 o 
   0  12   4        7.80        0.00     59.14 o 
   1  12   4      240.17      232.97     77.59 o 
   2  12   4      335.17      386.97     92.65 o 
   3  12   4      427.88      476.85     93.62 o 
   4  12   4      229.26      311.51     90.39 o 
   5  12   4       34.41       26.37     89.67 o 
   6  12   4      106.10       82.30     98.84 o 
   7  12   4      116.96      117.28    107.08 o 
   8  12   4        7.19       33.42    108.13 o 
   9  12   4      125.45      183.35    135.92 o 
  10  12   4       66.62       72.56    145.59 o 
  -8  13   4        7.51        0.00    105.43 o 
  -7  13   4       15.04       71.13    106.97 o 
  -6  13   4       31.36       23.56     95.53 o 
  -5  13   4      119.14      148.42     93.38 o 
  -4  13   4      480.57      399.53     92.12 o 
  -3  13   4      110.94      137.78     76.40 o 
  -2  13   4       76.37       87.31     74.80 o 
  -1  13   4       16.39       36.46     71.49 o 
   0  13   4       37.03        0.00     69.39 o 
   1  13   4       19.17       22.07     74.46 o 
   2  13   4       77.03      115.11     83.88 o 
   3  13   4      110.27       92.04     83.73 o 
   4  13   4      474.25      311.02     96.46 o 
   5  13   4      144.67      106.66     89.44 o 
   6  13   4       25.10        0.00     97.17 o 
   7  13   4       15.29       24.75    109.62 o 
   8  13   4        5.54        2.30    120.08 o 
  -7  14   4      126.83      154.11    133.54 o 
  -6  14   4       19.42       36.99    120.34 o 
  -5  14   4      254.35      288.92    110.93 o 
  -4  14   4       51.12       65.08     89.35 o 
  -3  14   4      475.71      625.24    113.79 o 
  -2  14   4      146.34      217.37     95.13 o 
  -1  14   4      455.93      583.73    111.17 o 
   0  14   4       15.01        2.78     78.45 o 
   1  14   4      420.97      508.04    112.63 o 
   2  14   4      156.76      141.92     96.27 o 
   3  14   4      491.21      623.35    123.54 o 
   4  14   4       63.09       75.84     95.75 o 
   5  14   4      242.62      336.00    115.72 o 
   6  14   4       23.56        0.00    101.17 o 
   7  14   4      138.79       56.04    124.63 o 
  -4  15   4       44.39       76.54     99.02 o 
  -3  15   4       45.30       38.01     97.79 o 
  -2  15   4      198.05      195.81    105.65 o 
  -1  15   4       21.01       26.03     96.19 o 
   0  15   4       18.75        0.00     89.95 o 
   1  15   4       23.57       35.60    101.52 o 
   2  15   4      198.23      193.62    108.05 o 
   3  15   4       38.31       36.11    103.82 o 
   4  15   4       46.70       43.26    107.72 o 
   0   1   5      312.49      335.73     30.64 o 
   1   1   5     1379.63     1463.04     47.15 o 
  -1   2   5     2363.37     2277.99     60.14 o 
   0   2   5     2735.15     2650.66     86.60 o 
   1   2   5     2503.14     2284.29     80.23 o 
   2   2   5        2.36        0.00     18.09 o 
  -2   3   5    10929.28    10895.91    399.32 o 
  -1   3   5     1384.44     1436.28     59.61 o 
   0   3   5     2401.80     2326.11     72.98 o 
   1   3   5     1269.68     1346.34     48.99 o 
   2   3   5    10817.67    10853.78    451.60 o 
   3   3   5      268.35      268.54     28.51 o 
  -3   4   5     8473.61     8538.19    154.80 o 
  -2   4   5      268.56      272.71     33.20 o 
  -1   4   5     2178.27     2121.18     74.05 o 
   0   4   5     2275.91     2073.28     64.06 o 
   1   4   5     2242.12     2121.27     59.26 o 
   2   4   5      259.32      241.36     34.71 o 
   3   4   5     8724.13     9131.02    161.09 o 
   4   4   5      616.43      560.80     41.05 o 
  -4   5   5     2143.73     2155.75     74.58 o 
  -3   5   5      403.97      401.95     40.99 o 
  -2   5   5     1221.16     1136.04     62.12 o 
  -1   5   5     1192.64     1148.48     62.16 o 
   0   5   5      912.28      914.00     47.30 o 
   1   5   5     1137.00     1182.24     53.11 o 
   2   5   5     1284.08     1371.46     64.78 o 
   3   5   5      365.56      364.37     36.29 o 
   4   5   5     2121.49     2119.22     68.80 o 
   5   5   5     2443.46     2398.15     79.39 o 
  -5   6   5      130.78      138.92     35.37 o 
  -4   6   5      233.95      188.83     34.38 o 
  -3   6   5      664.49      562.37     50.54 o 
  -2   6   5     1183.16     1150.06     53.44 o 
  -1   6   5     1214.34     1291.00     58.60 o 
   0   6   5     8315.86     8204.37    131.46 o 
   1   6   5     1160.70     1256.60     61.44 o 
   2   6   5     1258.25     1365.25     71.01 o 
   3   6   5      831.46      882.07     65.67 o 
   4   6   5      192.16      180.12     44.16 o 
   5   6   5      113.03      149.50     39.69 o 
   6   6   5        2.04        0.00     35.65 o 
  -6   7   5     1277.93     1379.28     80.76 o 
  -5   7   5      521.63      452.69     51.11 o 
  -4   7   5     2525.49     2265.88    118.29 o 
  -3   7   5      730.94      519.83     61.46 o 
  -2   7   5      112.16       82.47     31.17 o 
  -1   7   5     2796.97     2807.43     81.97 o 
   0   7   5       24.55        4.62     26.87 o 
   1   7   5     2858.55     2924.88     91.64 o 
   2   7   5       57.97       53.07     35.88 o 
   3   7   5      613.13      708.15     64.84 o 
   4   7   5     2485.47     2407.76    104.59 o 
   5   7   5      527.47      477.49     65.19 o 
   6   7   5     1281.88     1334.11     98.48 o 
   7   7   5       84.85       94.76     51.53 o 
  -7   8   5     1078.46     1206.41    100.29 o 
  -6   8   5      315.99      336.86     57.41 o 
  -5   8   5      228.39      229.70     47.67 o 
  -4   8   5      309.87      180.01     42.18 o 
  -3   8   5       87.52       90.60     39.28 o 
  -2   8   5      175.60      197.83     44.87 o 
  -1   8   5     1996.14     1999.90     94.77 o 
   0   8   5      595.44      592.14     66.48 o 
   1   8   5     1857.41     1773.32    110.77 o 
   2   8   5      190.70      162.79     47.33 o 
   3   8   5       51.79       77.20     48.21 o 
   4   8   5      317.81      315.98     67.28 o 
   5   8   5      257.16      295.75     65.42 o 
   6   8   5      372.53      385.86     73.31 o 
   7   8   5     1083.41     1057.71    107.37 o 
   8   8   5       63.07      124.44     67.94 o 
  -8   9   5      860.10      873.51    110.95 o 
  -7   9   5      309.03      356.81     75.54 o 
  -6   9   5      421.05      308.83     74.03 o 
  -5   9   5       25.09        8.49     41.23 o 
  -4   9   5      165.94      202.82     51.43 o 
  -3   9   5      389.63      404.40     59.57 o 
  -2   9   5      389.01      431.72     59.92 o 
  -1   9   5     1014.81      998.10     82.29 o 
   0   9   5      778.66      663.10     74.42 o 
   1   9   5     1017.51      978.38     94.85 o 
   2   9   5      343.52      346.22     74.31 o 
   3   9   5      341.81      332.59     75.16 o 
   4   9   5      195.01      181.49     61.71 o 
   5   9   5       50.69       10.18     53.39 o 
   6   9   5      409.96      407.70     86.15 o 
   7   9   5      357.68      455.06     93.51 o 
   8   9   5      872.26      928.37    115.03 o 
   9   9   5      533.82      509.28    103.89 o 
  -9  10   5      552.53      591.08    127.31 o 
  -8  10   5      142.62      162.27     91.55 o 
  -7  10   5      144.87      119.10     74.38 o 
  -6  10   5       48.89      116.20     64.54 o 
  -5  10   5      238.04      284.42     63.10 o 
  -4  10   5       74.44      137.10     57.31 o 
  -3  10   5     1109.54     1160.51     95.71 o 
  -2  10   5      290.73      333.77     63.57 o 
  -1  10   5      743.87      792.28     91.31 o 
   0  10   5      356.06      374.74     71.65 o 
   1  10   5      679.66      683.05     84.82 o 
   2  10   5      359.28      356.75     88.21 o 
   3  10   5     1019.39     1008.72    121.31 o 
   4  10   5       75.07      127.29     78.31 o 
   5  10   5      270.62      272.96     93.57 o 
   6  10   5       59.78        1.78     82.49 o 
   7  10   5      122.19      111.66     90.42 o 
   8  10   5      125.00      170.53    101.51 o 
   9  10   5      524.22      753.82    137.91 o 
  10  10   5       24.85       66.22    122.19 o 
 -10  11   5      144.89      221.04    138.70 o 
  -9  11   5      186.32      194.32    114.99 o 
  -8  11   5      111.76      152.20    101.80 o 
  -7  11   5      418.34      605.22    106.81 o 
  -6  11   5       62.17      105.60     74.99 o 
  -5  11   5       10.27       29.75     62.82 o 
  -4  11   5       98.57       75.92     59.93 o 
  -3  11   5       60.05       88.83     57.62 o 
  -2  11   5      292.51      306.76     72.11 o 
  -1  11   5      362.78      402.17     78.24 o 
   0  11   5      311.27      471.01     84.54 o 
   1  11   5      410.90      437.05     80.69 o 
   2  11   5      240.06      266.84     78.98 o 
   3  11   5       56.58       33.14     74.67 o 
   4  11   5      106.05       75.22     80.86 o 
   5  11   5       26.50       40.64     85.18 o 
   6  11   5       47.21        0.00     83.14 o 
   7  11   5      405.98      496.70    129.67 o 
   8  11   5      117.94      139.53    115.11 o 
   9  11   5      169.00      249.11    123.28 o 
  10  11   5      144.42      103.26    141.71 o 
  -9  12   5       70.79       39.46    115.64 o 
  -8  12   5      211.34      194.88    118.01 o 
  -7  12   5       76.35       42.92     87.39 o 
  -6  12   5        6.89       50.88     83.91 o 
  -5  12   5      123.89      162.61     90.38 o 
  -4  12   5      103.29      112.43     70.81 o 
  -3  12   5      130.03       84.58     70.47 o 
  -2  12   5      932.57     1047.80    110.80 o 
  -1  12   5       79.43       80.29     69.72 o 
   0  12   5      666.74      762.32    102.84 o 
   1  12   5      107.83       72.72     66.89 o 
   2  12   5      958.21     1116.04    126.27 o 
   3  12   5      154.62      126.66     80.82 o 
   4  12   5      111.40      153.69     94.54 o 
   5  12   5      154.10      185.19    101.40 o 
   6  12   5       14.41        3.01    100.22 o 
   7  12   5       79.62      145.26    119.55 o 
   8  12   5      216.22      219.70    129.72 o 
   9  12   5       59.13      143.80    134.62 o 
  -8  13   5        3.21       31.14    119.21 o 
  -7  13   5      188.95      162.76    107.03 o 
  -6  13   5       30.97        0.00     94.16 o 
  -5  13   5      115.69      248.73    111.94 o 
  -4  13   5       75.43       67.05     84.24 o 
  -3  13   5      414.60      440.86     98.27 o 
  -2  13   5      272.90      245.13     88.50 o 
  -1  13   5      659.76      774.44    112.65 o 
   0  13   5      213.30      204.18     86.74 o 
   1  13   5      656.20      696.24    109.65 o 
   2  13   5      276.00      336.39     98.14 o 
   3  13   5      364.75      371.86    105.55 o 
   4  13   5       78.06      116.60     89.50 o 
   5  13   5      113.68      171.50    115.29 o 
   6  13   5       20.01        0.00    112.72 o 
   7  13   5      184.73      180.42    126.71 o 
   8  13   5        7.55        0.00    126.68 o 
  -6  14   5       20.47       51.84    124.61 o 
  -5  14   5       36.46       34.97    113.45 o 
  -4  14   5       97.76      121.15     98.74 o 
  -3  14   5       51.92       74.46     88.40 o 
  -2  14   5      346.72      298.88    102.23 o 
  -1  14   5       34.89       74.30     91.37 o 
   0  14   5        1.78        0.00     81.81 o 
   1  14   5       34.74       57.10     91.74 o 
   2  14   5      317.53      371.44    111.01 o 
   3  14   5       51.58       31.73     97.00 o 
   4  14   5       83.46      128.34    104.57 o 
   5  14   5       27.01       28.42    104.86 o 
   6  14   5       19.99        0.00    105.74 o 
  -3  15   5       37.32       35.19    106.06 o 
  -2  15   5       66.20       39.16     95.59 o 
  -1  15   5      184.71      229.90    111.31 o 
   0  15   5        7.61       43.12     98.40 o 
   1  15   5      204.61      230.56    112.56 o 
   2  15   5       67.80       63.46    105.06 o 
   3  15   5       51.96      104.27    115.69 o 
   0   1   6        0.29        3.14     19.74 o 
   1   1   6     4407.47     3990.36    105.26 o 
  -1   2   6     2640.53     2679.34    127.58 o 
   0   2   6      803.59      786.40     45.04 o 
   1   2   6     2525.52     2429.30    105.74 o 
   2   2   6     3846.02     3698.69    297.41 o 
  -2   3   6     2455.01     2344.31    126.26 o 
  -1   3   6     3033.84     3069.53     83.83 o 
   0   3   6        4.19        5.38     24.88 o 
   1   3   6     3326.91     3445.57     79.61 o 
   2   3   6     2583.49     2540.50    132.04 o 
   3   3   6     2283.44     2262.60     60.45 o 
  -3   4   6     1737.58     1749.57     63.68 o 
  -2   4   6       84.99       72.01     26.17 o 
  -1   4   6      869.95      826.07     57.01 o 
   0   4   6      112.84       97.13     29.37 o 
   1   4   6      837.01      882.69     46.19 o 
   2   4   6       82.86      100.51     29.72 o 
   3   4   6     1752.47     1796.47     53.15 o 
   4   4   6     1236.17     1237.57     56.00 o 
  -4   5   6     1158.90     1163.93     62.08 o 
  -3   5   6     1511.38     1443.32     74.09 o 
  -2   5   6       56.72       54.83     27.29 o 
  -1   5   6     5933.30     5818.55    121.18 o 
   0   5   6       11.22        0.00     29.23 o 
   1   5   6     5881.12     5969.29    100.75 o 
   2   5   6       57.97       50.61     29.96 o 
   3   5   6     1429.25     1347.18     93.01 o 
   4   5   6     1095.17     1072.03     72.35 o 
   5   5   6     1009.09     1030.90     76.45 o 
  -5   6   6      894.64      888.55     76.15 o 
  -4   6   6      567.10      508.22     52.10 o 
  -3   6   6      337.19      285.32     41.38 o 
  -2   6   6      971.97      936.12     55.75 o 
  -1   6   6      763.15      813.41     62.56 o 
   0   6   6     1769.82     1676.07     84.28 o 
   1   6   6      763.61      781.77     56.59 o 
   2   6   6      992.62     1033.36     63.89 o 
   3   6   6      355.18      335.83     47.78 o 
   4   6   6      540.72      532.45     60.10 o 
   5   6   6      845.76      738.36     70.26 o 
   6   6   6     1558.97     1612.67     99.52 o 
  -6   7   6       98.07       71.99     50.43 o 
  -5   7   6     2029.82     2157.42    111.56 o 
  -4   7   6     1304.26     1461.65     78.92 o 
  -3   7   6     1448.08     1316.03     78.60 o 
  -2   7   6      579.43      498.70     50.68 o 
  -1   7   6     2735.70     2680.83    101.08 o 
   0   7   6     2171.12     2095.49    106.77 o 
   1   7   6     2748.12     2629.27    122.06 o 
   2   7   6      586.40      560.87     80.92 o 
   3   7   6     1448.64     1534.50     90.69 o 
   4   7   6     1309.56     1408.28     85.69 o 
   5   7   6     2061.54     2094.75    105.28 o 
   6   7   6      123.63      116.56     51.65 o 
   7   7   6      839.00      969.43     90.13 o 
  -7   8   6      191.88      119.87     64.48 o 
  -6   8   6      336.01      281.50     71.23 o 
  -5   8   6      202.57      268.87     62.99 o 
  -4   8   6       37.97       22.18     37.82 o 
  -3   8   6      164.66      119.64     41.78 o 
  -2   8   6      758.21      750.16     69.25 o 
  -1   8   6      133.30      139.53     44.03 o 
   0   8   6      958.60      983.16     83.75 o 
   1   8   6      139.51      155.95     56.49 o 
   2   8   6      768.63      727.46     94.39 o 
   3   8   6      162.41      128.54     67.52 o 
   4   8   6       49.96        0.00     55.97 o 
   5   8   6      163.03      187.96     76.44 o 
   6   8   6      297.34      321.85     73.91 o 
   7   8   6      200.64      147.32     64.99 o 
   8   8   6      142.11      202.44     79.92 o 
  -8   9   6      171.14      167.57     82.85 o 
  -7   9   6      277.15      263.86     78.89 o 
  -6   9   6      445.01      517.74     83.20 o 
  -5   9   6      630.52      608.38     79.18 o 
  -4   9   6      830.05      725.95     91.55 o 
  -3   9   6       47.90       63.46     41.81 o 
  -2   9   6      609.32      714.74     69.91 o 
  -1   9   6      444.27      475.62     64.79 o 
   0   9   6      829.02      857.79     84.33 o 
   1   9   6      457.74      383.36     74.27 o 
   2   9   6      574.99      662.71     95.60 o 
   3   9   6       29.11       44.40     61.62 o 
   4   9   6      782.78      846.08    109.34 o 
   5   9   6      626.42      612.06    109.34 o 
   6   9   6      479.71      426.31    103.74 o 
   7   9   6      241.41      262.68     97.57 o 
   8   9   6      151.82      260.74    105.78 o 
   9   9   6      412.98      448.26    124.40 o 
  -9  10   6      174.06      237.05    104.71 o 
  -8  10   6      153.15      111.87     90.11 o 
  -7  10   6      182.22      261.36     79.42 o 
  -6  10   6       65.35       79.17     64.46 o 
  -5  10   6      474.98      334.99     74.56 o 
  -4  10   6      239.20      261.29     58.32 o 
  -3  10   6       93.38       75.74     49.45 o 
  -2  10   6       81.69       65.84     50.07 o 
  -1  10   6      190.65      198.58     61.43 o 
   0  10   6      118.78      114.62     57.93 o 
   1  10   6      193.99      152.00     59.62 o 
   2  10   6       88.60      114.20     69.35 o 
   3  10   6      100.43      102.03     70.17 o 
   4  10   6      239.57      259.83     86.55 o 
   5  10   6      505.56      627.74    109.92 o 
   6  10   6       55.78       48.99     82.18 o 
   7  10   6      183.65      206.95    101.28 o 
   8  10   6      160.27      124.59    107.17 o 
   9  10   6      165.62      174.65    117.97 o 
  10  10   6      104.53      154.60    135.35 o 
 -10  11   6      110.75      102.25    157.37 o 
  -9  11   6      140.20       80.63    119.31 o 
  -8  11   6      133.78       94.02    105.11 o 
  -7  11   6       37.71        3.60     76.10 o 
  -6  11   6      292.58      257.46     87.73 o 
  -5  11   6      138.13      127.62     76.71 o 
  -4  11   6      252.82      268.17     82.81 o 
  -3  11   6       79.10      100.75     60.28 o 
  -2  11   6      931.33     1024.23    104.42 o 
  -1  11   6      196.51      277.73     75.73 o 
   0  11   6      242.04      204.68     69.93 o 
   1  11   6      207.07      197.57     71.15 o 
   2  11   6      913.97      971.20    115.51 o 
   3  11   6       79.19       63.59     86.43 o 
   4  11   6      190.70      240.29     99.48 o 
   5  11   6      145.81      155.32     98.03 o 
   6  11   6      284.24      352.11    117.35 o 
   7  11   6       54.91        9.21     96.32 o 
   8  11   6      124.60      125.47    118.40 o 
   9  11   6      157.07      243.13    129.65 o 
  10  11   6      118.25      205.91    151.26 o 
  -9  12   6       43.65       43.42    133.85 o 
  -8  12   6      143.81       91.76    112.61 o 
  -7  12   6       41.27       53.92     93.36 o 
  -6  12   6      149.37      222.25     94.08 o 
  -5  12   6      157.83      161.13     87.96 o 
  -4  12   6       25.08       12.84     70.92 o 
  -3  12   6       33.85       48.17     67.19 o 
  -2  12   6      107.07       84.56     76.22 o 
  -1  12   6       87.03      135.56     72.90 o 
   0  12   6       84.32      101.46     74.20 o 
   1  12   6       88.16      120.42     73.45 o 
   2  12   6      100.90       74.66     77.09 o 
   3  12   6       29.53        0.00     81.67 o 
   4  12   6       16.19        0.00     90.66 o 
   5  12   6      164.09      188.98    113.93 o 
   6  12   6      179.25      214.30    120.46 o 
   7  12   6       34.51       54.92    117.77 o 
   8  12   6      142.66      127.13    130.55 o 
   9  12   6       42.06       15.71    130.19 o 
  -7  13   6       28.88       27.62    108.57 o 
  -6  13   6      122.56      151.46    104.42 o 
  -5  13   6       58.38       34.10     95.17 o 
  -4  13   6       71.59      198.38    102.47 o 
  -3  13   6      155.90      246.61     90.08 o 
  -2  13   6      459.83      572.69    112.40 o 
  -1  13   6       58.74      115.97     88.04 o 
   0  13   6      365.88      397.32    103.35 o 
   1  13   6       61.95      120.94     90.69 o 
   2  13   6      492.79      379.40    105.29 o 
   3  13   6      154.38      194.11     98.44 o 
   4  13   6       61.06       92.46    101.47 o 
   5  13   6       47.58      155.65    120.54 o 
   6  13   6      120.63      157.32    122.97 o 
   7  13   6       26.51       68.36    131.17 o 
  -5  14   6        7.51        0.00    109.66 o 
  -4  14   6       22.19       68.16    106.79 o 
  -3  14   6       81.00      115.57    120.74 o 
  -2  14   6      163.85      143.03    102.12 o 
  -1  14   6      164.57      184.15    100.02 o 
   0  14   6        1.67        0.00     86.62 o 
   1  14   6      163.33      214.49    107.95 o 
   2  14   6      159.15      233.65    109.23 o 
   3  14   6       83.30       74.28    103.84 o 
   4  14   6       23.46       59.78    105.95 o 
   5  14   6        8.94        0.00    103.29 o 
  -1  15   6       15.78       52.94    106.27 o 
   0  15   6      316.02      479.71    128.30 o 
   1  15   6       14.86       21.02    106.22 o 
   0   1   7      582.67      565.90     47.17 o 
   1   1   7      122.71      116.92     29.79 o 
  -1   2   7     1170.22     1149.52     73.93 o 
   0   2   7       39.26       33.19     23.80 o 
   1   2   7     1149.72     1081.67     85.78 o 
   2   2   7      156.43      154.76     28.71 o 
  -2   3   7     3458.69     3562.06     93.40 o 
  -1   3   7      887.20      962.32     60.88 o 
   0   3   7     1330.78     1243.52     70.97 o 
   1   3   7      901.07      950.72     54.05 o 
   2   3   7     3559.49     3557.80    113.12 o 
   3   3   7       14.19       11.07     22.87 o 
  -3   4   7     3084.64     3196.45     81.00 o 
  -2   4   7      442.24      494.92     50.68 o 
  -1   4   7     1023.36      891.83     62.48 o 
   0   4   7     1696.37     1772.74     85.47 o 
   1   4   7     1063.50      968.95     51.67 o 
   2   4   7      513.19      547.55     49.95 o 
   3   4   7     3081.49     3120.01    107.01 o 
   4   4   7      126.59      144.28     38.01 o 
  -4   5   7      567.29      514.13     56.35 o 
  -3   5   7     1001.08      972.56     56.90 o 
  -2   5   7     2424.74     2484.39     83.64 o 
  -1   5   7       21.11       11.74     30.26 o 
   0   5   7     3827.23     3704.42    114.08 o 
   1   5   7       29.39       16.90     30.62 o 
   2   5   7     2373.60     2384.67     93.85 o 
   3   5   7      981.14      911.47     69.55 o 
   4   5   7      564.71      648.91     63.90 o 
   5   5   7     1560.31     1621.46     93.16 o 
  -5   6   7      534.53      558.29     69.83 o 
  -4   6   7      242.97      284.36     56.06 o 
  -3   6   7     2235.03     2242.02     87.42 o 
  -2   6   7     2518.57     2409.96    110.63 o 
  -1   6   7      767.96      850.58     66.96 o 
   0   6   7     5390.34     5020.46    136.32 o 
   1   6   7      848.96      846.64     73.29 o 
   2   6   7     2362.25     2371.22    123.30 o 
   3   6   7     2342.38     2306.27    126.40 o 
   4   6   7      210.43      215.29     53.05 o 
   5   6   7      486.95      454.95     63.02 o 
   6   6   7       87.45       89.87     50.89 o 
  -6   7   7      138.60      154.52     59.09 o 
  -5   7   7      350.68      328.80     67.30 o 
  -4   7   7      189.31      246.46     59.72 o 
  -3   7   7      366.99      368.11     53.98 o 
  -2   7   7      528.33      529.02     60.36 o 
  -1   7   7      899.17      787.21     70.08 o 
   0   7   7     1413.15     1290.71     93.64 o 
   1   7   7      980.49      829.22     88.53 o 
   2   7   7      490.08      477.10     79.31 o 
   3   7   7      374.51      336.00     70.10 o 
   4   7   7      211.97      208.63     68.25 o 
   5   7   7      308.36      336.27     80.39 o 
   6   7   7      196.44      174.89     74.50 o 
   7   7   7      467.87      505.04     80.04 o 
  -7   8   7      684.51      654.87    102.85 o 
  -6   8   7      389.17      433.64     81.09 o 
  -5   8   7      881.83      923.44     96.80 o 
  -4   8   7       74.18        6.62     49.52 o 
  -3   8   7      163.47      140.04     48.34 o 
  -2   8   7     1227.95     1273.45     84.94 o 
  -1   8   7       95.63      110.54     46.30 o 
   0   8   7     2133.91     2109.63    131.67 o 
   1   8   7       85.57       67.94     50.41 o 
   2   8   7     1134.70     1016.52    109.97 o 
   3   8   7      196.59      188.63     68.35 o 
   4   8   7       84.64       53.31     60.55 o 
   5   8   7      858.26      870.79    113.30 o 
   6   8   7      456.27      444.93     95.45 o 
   7   8   7      745.29      799.06    120.75 o 
   8   8   7        8.51       37.44     83.32 o 
  -8   9   7      508.22      531.62    135.75 o 
  -7   9   7      320.70      370.31     91.01 o 
  -6   9   7       42.84       39.84     64.24 o 
  -5   9   7      124.16      120.01     66.00 o 
  -4   9   7       53.61       35.99     55.58 o 
  -3   9   7       96.76       97.62     54.87 o 
  -2   9   7      411.21      489.17     66.21 o 
  -1   9   7      644.61      588.58     74.52 o 
   0   9   7     1710.29     1748.21    113.47 o 
   1   9   7      707.44      604.04     85.14 o 
   2   9   7      376.97      439.47     83.64 o 
   3   9   7       60.62       67.61     62.51 o 
   4   9   7       77.49      110.77     71.26 o 
   5   9   7      120.68      153.14     78.84 o 
   6   9   7       52.50       87.57     76.31 o 
   7   9   7      333.57      430.06    105.53 o 
   8   9   7      524.27      661.24    134.63 o 
   9   9   7       17.40       33.55    102.53 o 
  -9  10   7       28.59      114.35    118.62 o 
  -8  10   7      205.53      335.24    126.95 o 
  -7  10   7      106.03      100.43     84.39 o 
  -6  10   7      694.96      702.41    102.49 o 
  -5  10   7      272.95      241.32     77.50 o 
  -4  10   7      108.46       74.05     64.53 o 
  -3  10   7      183.47      273.46     69.29 o 
  -2  10   7       17.04       27.14     47.66 o 
  -1  10   7      556.74      569.23     82.26 o 
   0  10   7        2.53       31.86     54.33 o 
   1  10   7      543.59      593.31     82.20 o 
   2  10   7       10.82       48.01     65.54 o 
   3  10   7      228.53      296.69     83.86 o 
   4  10   7      125.59      122.11     75.26 o 
   5  10   7      268.14      153.39     79.00 o 
   6  10   7      672.92      686.35    123.65 o 
   7  10   7      131.45      141.93    106.98 o 
   8  10   7      192.96      260.13    120.87 o 
   9  10   7       19.69      109.86    121.74 o 
  10  10   7       58.18       95.21    128.23 o 
  -9  11   7       75.51       28.20    141.15 o 
  -8  11   7      149.69      159.03    131.45 o 
  -7  11   7      208.02      312.34    111.42 o 
  -6  11   7      196.14      179.92     92.14 o 
  -5  11   7       23.08       77.84     80.34 o 
  -4  11   7       99.24       80.17     75.39 o 
  -3  11   7      401.76      427.26     95.08 o 
  -2  11   7       55.85      106.26     69.79 o 
  -1  11   7      717.22      803.62    105.09 o 
   0  11   7      100.64       73.46     68.34 o 
   1  11   7      683.39      777.44    103.43 o 
   2  11   7       35.83       34.88     78.02 o 
   3  11   7      349.99      362.62    111.63 o 
   4  11   7      125.19       77.17     90.81 o 
   5  11   7       18.22      141.37     92.59 o 
   6  11   7      207.11      221.28    106.25 o 
   7  11   7      206.01      216.57    118.90 o 
   8  11   7      160.74      202.19    126.40 o 
   9  11   7       72.20      105.09    141.53 o 
  -8  12   7      101.76      167.11    150.25 o 
  -7  12   7        7.64        0.00    104.88 o 
  -6  12   7      170.97      162.42    102.50 o 
  -5  12   7       19.05       81.29     93.57 o 
  -4  12   7       79.96      107.05     91.37 o 
  -3  12   7       29.15       20.65     89.38 o 
  -2  12   7      313.06      408.40     95.22 o 
  -1  12   7      285.15      273.65     91.49 o 
   0  12   7      370.52      543.94    101.13 o 
   1  12   7      285.10      256.86     96.39 o 
   2  12   7      321.90      355.71    102.73 o 
   3  12   7       40.93       85.79    101.07 o 
   4  12   7       64.57       54.00    102.85 o 
   5  12   7       10.97       16.43    106.81 o 
   6  12   7      168.53      265.24    122.21 o 
   7  12   7        9.33        0.00    117.13 o 
   8  12   7      105.49      169.11    138.53 o 
  -6  13   7       30.00       59.36    106.07 o 
  -5  13   7       23.20       38.64     98.85 o 
  -4  13   7       17.31        0.00     95.39 o 
  -3  13   7      218.36      270.24    112.57 o 
  -2  13   7       83.36      185.93     99.93 o 
  -1  13   7      494.29      477.86    108.42 o 
   0  13   7       18.11       30.78     91.85 o 
   1  13   7      472.68      535.10    124.81 o 
   2  13   7       70.18       64.56     99.97 o 
   3  13   7      209.71      233.38    109.91 o 
   4  13   7       15.99        0.00     93.74 o 
   5  13   7       18.19       28.69    117.78 o 
   6  13   7       25.60        0.00    119.02 o 
  -4  14   7       48.94       30.86    112.21 o 
  -3  14   7       27.52       39.04    112.89 o 
  -2  14   7      109.94      115.52    119.56 o 
  -1  14   7       67.49       84.91     96.85 o 
   0  14   7      133.10      181.88    110.85 o 
   1  14   7       68.67      106.76    105.06 o 
   2  14   7      106.48      158.78    114.83 o 
   3  14   7       30.39       97.32    110.03 o 
   4  14   7       48.85       58.61    115.55 o 
   0   0   8     7149.49     7041.20    806.34 o 
   0   1   8     2909.32     3008.02     96.00 o 
   1   1   8       58.34       45.88     33.23 o 
  -1   2   8     1482.43     1466.52     71.21 o 
   0   2   8     2692.42     2575.69     83.00 o 
   1   2   8     1523.96     1549.36     72.66 o 
   2   2   8     1243.95     1241.24     61.96 o 
  -2   3   8      242.22      207.41     38.58 o 
  -1   3   8       78.13       82.93     35.84 o 
   0   3   8       80.55       62.08     34.31 o 
   1   3   8       76.96      101.53     33.67 o 
   2   3   8      268.37      244.52     42.28 o 
   3   3   8        8.78       24.39     32.73 o 
  -3   4   8      298.52      264.54     44.40 o 
  -2   4   8     2057.38     2076.87     87.69 o 
  -1   4   8      337.59      327.99     50.97 o 
   0   4   8     3640.76     3812.24    118.53 o 
   1   4   8      339.29      380.46     57.92 o 
   2   4   8     2111.56     2072.50     98.31 o 
   3   4   8      333.89      275.14     46.30 o 
   4   4   8      278.95      341.45     55.16 o 
  -4   5   8      371.76      353.35     58.91 o 
  -3   5   8       88.02      108.76     40.36 o 
  -2   5   8      788.80      849.18     60.72 o 
  -1   5   8        8.85        0.00     33.70 o 
   0   5   8     1330.73     1467.74     89.54 o 
   1   5   8        8.41        2.77     36.48 o 
   2   5   8      826.23      777.73     81.97 o 
   3   5   8       96.19       90.99     45.30 o 
   4   5   8      311.13      323.39     63.15 o 
   5   5   8      294.01      325.06     67.69 o 
  -5   6   8      459.48      496.44     72.45 o 
  -4   6   8      603.10      637.82     75.18 o 
  -3   6   8      483.20      415.29     59.02 o 
  -2   6   8     2533.18     2607.07    101.75 o 
  -1   6   8      434.09      447.11     58.58 o 
   0   6   8     6697.72     6496.05    199.04 o 
   1   6   8      459.14      492.63     65.62 o 
   2   6   8     2543.26     2422.04    131.98 o 
   3   6   8      469.69      506.17     79.09 o 
   4   6   8      560.81      573.80     84.00 o 
   5   6   8      541.25      562.92     87.28 o 
   6   6   8      394.66      473.82     82.27 o 
  -6   7   8      248.51      281.00     83.33 o 
  -5   7   8      189.29      235.66     67.05 o 
  -4   7   8       14.43        0.00     45.55 o 
  -3   7   8      188.69      179.51     58.80 o 
  -2   7   8       16.80        6.79     41.73 o 
  -1   7   8       93.12       64.02     43.11 o 
   0   7   8     1456.51     1260.15     97.08 o 
   1   7   8       97.87      111.12     55.06 o 
   2   7   8       14.59       42.25     53.59 o 
   3   7   8      207.51      169.84     70.66 o 
   4   7   8       23.04        0.00     55.36 o 
   5   7   8      216.59      116.21     71.07 o 
   6   7   8      200.88      206.38     78.59 o 
   7   7   8      608.87      571.15    118.20 o 
  -7   8   8       43.87       11.05     83.46 o 
  -6   8   8      297.26      385.87     93.74 o 
  -5   8   8      781.98      872.23    100.29 o 
  -4   8   8      730.03      634.14     82.73 o 
  -3   8   8      649.69      499.82     76.76 o 
  -2   8   8      175.70      248.98     60.97 o 
  -1   8   8      447.83      432.29     65.26 o 
   0   8   8     1154.58     1205.99    100.13 o 
   1   8   8      363.70      387.88     75.07 o 
   2   8   8      258.73      335.57     84.07 o 
   3   8   8      654.54      686.37    103.87 o 
   4   8   8      762.82      650.63    110.44 o 
   5   8   8      791.43      917.86    122.14 o 
   6   8   8      310.24      335.28     97.47 o 
   7   8   8       62.59       89.76     90.07 o 
   8   8   8        2.02        0.00     91.53 o 
  -8   9   8        1.96       52.34    100.25 o 
  -7   9   8       31.99       37.50     95.60 o 
  -6   9   8      263.52      438.99     91.71 o 
  -5   9   8      255.69      312.44     80.58 o 
  -4   9   8      144.69      123.74     65.44 o 
  -3   9   8      117.16       96.47     64.30 o 
  -2   9   8       48.85        0.00     47.85 o 
  -1   9   8      306.87      262.12     62.85 o 
   0   9   8        0.00       12.74     52.11 o 
   1   9   8      311.06      281.31     75.08 o 
   2   9   8       43.73       33.32     60.94 o 
   3   9   8      108.59      128.07     75.65 o 
   4   9   8      162.12      163.44     81.24 o 
   5   9   8      231.76      241.19     92.30 o 
   6   9   8      237.00      328.94    102.06 o 
   7   9   8       23.25        0.00     85.29 o 
   8   9   8        7.67       35.04     98.58 o 
   9   9   8       82.32        0.00    110.34 o 
  -9  10   8       57.97       20.89    122.58 o 
  -8  10   8       94.43       54.08    111.44 o 
  -7  10   8      443.37      416.90    133.59 o 
  -6  10   8      217.48      250.15     87.49 o 
  -5  10   8     1146.45     1188.02    121.16 o 
  -4  10   8      391.70      432.62     88.82 o 
  -3  10   8      365.58      337.62     81.36 o 
  -2  10   8      682.55      700.07     97.71 o 
  -1  10   8      372.23      356.95     77.55 o 
   0  10   8      672.91      582.42     85.59 o 
   1  10   8      319.90      290.67     81.57 o 
   2  10   8      802.32      756.48    109.19 o 
   3  10   8      399.45      478.08     99.70 o 
   4  10   8      430.27      469.34     99.57 o 
   5  10   8     1060.28     1036.04    160.17 o 
   6  10   8      222.14      276.24    108.32 o 
   7  10   8      426.98      368.50    130.11 o 
   8  10   8      114.91      139.40    120.49 o 
   9  10   8       62.69       18.73    118.80 o 
  10  10   8      203.49      211.11    150.37 o 
  -8  11   8       52.17       31.23    132.05 o 
  -7  11   8      169.34      149.57    121.94 o 
  -6  11   8      177.92      169.94     99.69 o 
  -5  11   8      225.21      251.67     96.62 o 
  -4  11   8      131.88       91.87     82.55 o 
  -3  11   8       94.51      137.58     84.15 o 
  -2  11   8       59.81      132.54     88.82 o 
  -1  11   8      132.38      123.10     84.70 o 
   0  11   8        4.21        0.00     63.96 o 
   1  11   8      127.11      141.41     82.06 o 
   2  11   8       64.65       95.56     84.92 o 
   3  11   8       92.13      168.74     98.51 o 
   4  11   8      134.27      168.34    100.75 o 
   5  11   8      213.51      400.95    118.93 o 
   6  11   8      171.76      164.17    107.69 o 
   7  11   8      180.03      176.18    123.65 o 
   8  11   8       60.57      107.03    138.35 o 
  -7  12   8      160.56      191.78    132.26 o 
  -6  12   8       67.08       62.59    103.50 o 
  -5  12   8      299.35      308.97    111.49 o 
  -4  12   8      162.02      196.14    101.30 o 
  -3  12   8      237.04      312.09    101.02 o 
  -2  12   8       79.55       52.06    100.49 o 
  -1  12   8      300.30      359.85    110.19 o 
   0  12   8        1.87        0.02     77.62 o 
   1  12   8      265.45      327.61    103.79 o 
   2  12   8       85.21      129.28     90.26 o 
   3  12   8      230.08      299.73    114.07 o 
   4  12   8      155.27      137.52    105.48 o 
   5  12   8      297.64      340.36    125.66 o 
   6  12   8       53.99       32.18    110.36 o 
   7  12   8      150.73      176.46    138.29 o 
  -5  13   8       34.71       94.62    112.91 o 
  -4  13   8       27.04       13.24    112.62 o 
  -3  13   8       78.57       48.37    114.36 o 
  -2  13   8        7.19        0.00    115.17 o 
  -1  13   8       11.25        0.00     99.09 o 
   0  13   8      167.89      142.46     97.20 o 
   1  13   8        9.96       23.99     95.77 o 
   2  13   8        7.87       14.83     97.59 o 
   3  13   8       85.22       82.75    101.49 o 
   4  13   8       28.85       53.00    115.19 o 
   5  13   8       39.03       65.91    120.21 o 
  -2  14   8       27.54       29.74    118.18 o 
  -1  14   8      107.53      132.09    126.39 o 
   0  14   8       12.77        4.73    110.40 o 
   1  14   8      108.74      159.32    114.85 o 
   2  14   8       27.39       22.38    105.37 o 
   0   1   9     1795.44     1757.97     94.42 o 
   1   1   9      178.24      216.43     45.89 o 
  -1   2   9     1643.97     1625.52     78.75 o 
   0   2   9      212.68      195.18     49.85 o 
   1   2   9     1618.57     1560.80     97.65 o 
   2   2   9      201.43      233.02     50.26 o 
  -2   3   9     1763.07     1789.37    105.08 o 
  -1   3   9        3.32        0.00     33.94 o 
   0   3   9      708.97      662.12     66.58 o 
   1   3   9        3.02        8.49     37.80 o 
   2   3   9     1929.53     1939.55    110.95 o 
   3   3   9        0.79       11.07     42.53 o 
  -3   4   9      759.08      730.61     69.93 o 
  -2   4   9      127.29      138.36     49.97 o 
  -1   4   9     2190.91     2281.78    101.68 o 
   0   4   9      314.48      322.67     55.94 o 
   1   4   9     2198.38     2236.67    111.44 o 
   2   4   9      157.75      186.39     49.45 o 
   3   4   9      712.80      655.65     83.31 o 
   4   4   9       27.90       41.28     48.54 o 
  -4   5   9     1185.09     1265.32    107.38 o 
  -3   5   9      356.47      314.77     59.02 o 
  -2   5   9     1093.17     1084.65     80.65 o 
  -1   5   9     1960.68     1863.34    120.94 o 
   0   5   9      615.31      619.07     71.11 o 
   1   5   9     1974.46     1977.47    113.18 o 
   2   5   9     1073.78     1176.40    105.57 o 
   3   5   9      335.08      351.88     72.10 o 
   4   5   9     1076.66     1113.17    107.61 o 
   5   5   9      187.50      196.11     69.69 o 
  -5   6   9       81.92       82.99     63.78 o 
  -4   6   9      280.67      281.34     70.36 o 
  -3   6   9       14.92        0.00     44.55 o 
  -2   6   9      854.59      879.09     78.72 o 
  -1   6   9      510.87      560.57     83.84 o 
   0   6   9      569.86      578.75     72.20 o 
   1   6   9      445.93      475.28     72.22 o 
   2   6   9      765.10      819.95     94.99 o 
   3   6   9       44.00       39.96     55.01 o 
   4   6   9      255.13      315.86     74.81 o 
   5   6   9       85.95       63.11     63.27 o 
   6   6   9      232.64      274.78     80.75 o 
  -6   7   9      141.69       87.52     80.71 o 
  -5   7   9      376.41      380.01     89.83 o 
  -4   7   9      173.43      140.39     60.90 o 
  -3   7   9      154.78      159.97     61.72 o 
  -2   7   9      291.23      307.13     64.03 o 
  -1   7   9     1824.11     1796.59    144.22 o 
   0   7   9      128.82      134.44     58.24 o 
   1   7   9     1755.36     1803.85    139.48 o 
   2   7   9      266.09      321.92     80.40 o 
   3   7   9      154.78      122.86     71.93 o 
   4   7   9      118.37      103.55     71.07 o 
   5   7   9      392.75      419.78     95.62 o 
   6   7   9      179.52      199.84     90.46 o 
   7   7   9      310.66      431.12    113.30 o 
  -7   8   9       75.30       80.88     90.69 o 
  -6   8   9      172.33      204.46     96.70 o 
  -5   8   9      123.27      119.26     79.89 o 
  -4   8   9      491.16      451.90     82.17 o 
  -3   8   9      250.68      221.19     71.53 o 
  -2   8   9      169.35      190.14     70.59 o 
  -1   8   9      985.45      960.67    100.95 o 
   0   8   9       10.33        0.00     50.47 o 
   1   8   9      962.29      912.54    114.06 o 
   2   8   9      202.84      206.91     81.81 o 
   3   8   9      286.87      263.35     84.94 o 
   4   8   9      511.63      479.71     99.40 o 
   5   8   9      121.92      182.21     85.75 o 
   6   8   9      156.34      162.44     89.49 o 
   7   8   9       83.73      151.68    109.06 o 
   8   8   9      125.59      123.35    107.93 o 
  -8   9   9       72.68      118.37    117.75 o 
  -7   9   9      261.88      268.94    117.19 o 
  -6   9   9      560.11      602.44    127.11 o 
  -5   9   9      432.86      447.87    106.12 o 
  -4   9   9      331.53      493.40     91.76 o 
  -3   9   9      181.92      145.11     69.93 o 
  -2   9   9      687.45      628.81     98.69 o 
  -1   9   9      226.17      208.65     69.42 o 
   0   9   9        3.78        6.62     54.79 o 
   1   9   9      178.76      183.95     76.89 o 
   2   9   9      770.80      763.34    110.95 o 
   3   9   9      197.05      202.61     87.31 o 
   4   9   9      343.72      318.31     99.32 o 
   5   9   9      431.95      461.10    110.19 o 
   6   9   9      537.14      553.35    121.89 o 
   7   9   9      244.58      268.07    116.98 o 
   8   9   9       86.34      124.04    118.59 o 
   9   9   9        4.52       23.71    120.02 o 
  -9  10   9      127.09      176.40    142.28 o 
  -8  10   9       41.93       72.83    118.97 o 
  -7  10   9      188.84      287.01    128.12 o 
  -6  10   9       51.27       87.68     93.63 o 
  -5  10   9       75.35       91.36     90.79 o 
  -4  10   9      176.47      131.63     82.21 o 
  -3  10   9      149.13      203.80     81.35 o 
  -2  10   9      306.64      375.99     94.33 o 
  -1  10   9      135.93      134.15     76.21 o 
   0  10   9        5.76       21.68     70.86 o 
   1  10   9      137.06      125.17     80.70 o 
   2  10   9      290.90      294.33     93.45 o 
   3  10   9      160.95      183.35     88.01 o 
   4  10   9      160.28      177.15     94.68 o 
   5  10   9       71.89       47.61     90.40 o 
   6  10   9       57.02       63.46    101.08 o 
   7  10   9      199.36      307.45    128.97 o 
   8  10   9       51.22       66.59    121.76 o 
   9  10   9      120.12      220.87    149.54 o 
  -8  11   9       14.09       37.17    140.28 o 
  -7  11   9      129.95      158.28    142.67 o 
  -6  11   9      124.66      110.90    116.25 o 
  -5  11   9       96.61      143.56    111.49 o 
  -4  11   9      182.68      250.11    100.92 o 
  -3  11   9      220.51      264.10    102.17 o 
  -2  11   9      167.22      188.59    101.90 o 
  -1  11   9      148.43      150.17     95.84 o 
   0  11   9       86.14      153.05     97.90 o 
   1  11   9      125.36      155.23     88.52 o 
   2  11   9      169.21      183.15    105.62 o 
   3  11   9      228.82      274.99    106.51 o 
   4  11   9      178.50      175.65    107.46 o 
   5  11   9      103.12      141.32    105.71 o 
   6  11   9      116.58       98.31    112.03 o 
   7  11   9      121.96      131.21    140.43 o 
   8  11   9       23.40        0.00    136.71 o 
  -6  12   9       92.94      108.73    124.50 o 
  -5  12   9       76.43       32.34    105.12 o 
  -4  12   9      107.10      103.16    104.27 o 
  -3  12   9       78.89       30.07    104.23 o 
  -2  12   9      170.10      179.41    112.64 o 
  -1  12   9       48.10       74.77    104.13 o 
   0  12   9      117.03      213.28    111.44 o 
   1  12   9       44.99       55.04     88.25 o 
   2  12   9      171.64      221.10    103.23 o 
   3  12   9       72.91       64.31    105.31 o 
   4  12   9       94.89      166.17    123.13 o 
   5  12   9       76.10      114.97    122.51 o 
   6  12   9       92.89      120.13    125.99 o 
  -4  13   9       28.96       18.33    116.70 o 
  -3  13   9      140.28      148.72    129.20 o 
  -2  13   9        6.03        4.71    121.00 o 
  -1  13   9      100.09      226.95    129.13 o 
   0  13   9       15.68       39.99    114.72 o 
   1  13   9       94.80      174.07    124.59 o 
   2  13   9        7.44        0.00    100.67 o 
   3  13   9      131.77      125.99    106.50 o 
   4  13   9       35.93        0.00    115.10 o 
   0   1  10        2.20        0.00     46.75 o 
   1   1  10     5361.82     5036.70    207.74 o 
  -1   2  10      405.79      421.44     78.39 o 
   0   2  10       54.81       39.37     48.11 o 
   1   2  10      389.45      349.38     64.60 o 
   2   2  10     1230.16     1136.91    106.94 o 
  -2   3  10       32.81       30.48     52.77 o 
  -1   3  10     2515.54     1991.43    258.27 o 
   0   3  10       10.48        0.19     49.38 o 
   1   3  10     2621.55     2269.14    266.31 o 
   2   3  10       37.14       31.67     48.41 o 
   3   3  10      162.22      126.22     55.66 o 
  -3   4  10      125.51      113.23     57.82 o 
  -2   4  10      547.02      478.72     84.66 o 
  -1   4  10       66.42       45.38     52.67 o 
   0   4  10        6.42        0.81     52.21 o 
   1   4  10       76.79      123.49     51.81 o 
   2   4  10      544.43      513.92     80.18 o 
   3   4  10      114.08       91.24     58.37 o 
   4   4  10      211.98      141.42     63.36 o 
  -4   5  10      606.35      690.15     92.82 o 
  -3   5  10      771.74      800.49     95.90 o 
  -2   5  10       79.29       29.85     61.93 o 
  -1   5  10     1244.42     1216.26    110.25 o 
   0   5  10      215.66      158.88     62.70 o 
   1   5  10     1256.27     1463.38    108.13 o 
   2   5  10       84.87       63.87     57.32 o 
   3   5  10      600.36      575.33     90.47 o 
   4   5  10      676.37      631.72     96.29 o 
   5   5  10      288.85      327.51     84.80 o 
  -5   6  10      294.43      347.06     86.61 o 
  -4   6  10       22.71       25.34     61.42 o 
  -3   6  10      140.17      130.88     63.58 o 
  -2   6  10      239.56      251.95     66.90 o 
  -1   6  10      320.92      323.43     76.62 o 
   0   6  10      135.93       68.78     59.67 o 
   1   6  10      324.14      273.33     67.69 o 
   2   6  10      244.93      218.97     69.57 o 
   3   6  10      160.61      187.30     72.58 o 
   4   6  10       33.21      116.64     69.48 o 
   5   6  10      334.87      345.33     88.09 o 
   6   6  10      487.41      437.35     98.06 o 
  -6   7  10      339.17      447.08    111.46 o 
  -5   7  10      657.24      739.52    121.92 o 
  -4   7  10       92.53       76.76     73.21 o 
  -3   7  10      417.76      525.69     97.70 o 
  -2   7  10      120.12       92.86     66.67 o 
  -1   7  10      648.37      508.76     93.05 o 
   0   7  10      217.82      257.29     84.46 o 
   1   7  10      762.96      758.78    104.54 o 
   2   7  10      114.06      229.24     81.16 o 
   3   7  10      367.23      475.21    100.23 o 
   4   7  10      102.84      108.63     79.34 o 
   5   7  10      584.43      664.16    118.08 o 
   6   7  10      297.28      282.57    104.73 o 
   7   7  10      485.98      500.85    127.35 o 
  -7   8  10      102.12       68.18    103.60 o 
  -6   8  10       97.35      106.80     95.29 o 
  -5   8  10      295.91      324.39    103.61 o 
  -4   8  10       69.10      109.14     80.08 o 
  -3   8  10      165.89      200.36     77.37 o 
  -2   8  10       75.04       36.01     67.30 o 
  -1   8  10       20.88       49.97     62.35 o 
   0   8  10       39.44        0.00     63.38 o 
   1   8  10       19.28       24.70     81.09 o 
   2   8  10       80.74       81.32     75.32 o 
   3   8  10      157.92      136.73     82.16 o 
   4   8  10       82.21      139.50     89.62 o 
   5   8  10      285.21      341.09    106.18 o 
   6   8  10       86.06      109.03     95.37 o 
   7   8  10      102.79      134.55    111.18 o 
   8   8  10       10.24        0.00    103.60 o 
  -8   9  10        8.80       49.82    120.34 o 
  -7   9  10       58.35      102.26    108.56 o 
  -6   9  10      144.96      151.94    108.94 o 
  -5   9  10      478.08      615.61    125.10 o 
  -4   9  10      838.79      933.58    133.02 o 
  -3   9  10      669.38      677.16    103.38 o 
  -2   9  10     1075.68     1138.00    128.09 o 
  -1   9  10       50.70       93.31     76.10 o 
   0   9  10      507.09      636.93    119.45 o 
   1   9  10       58.86       95.26     93.41 o 
   2   9  10     1047.19     1243.92    146.02 o 
   3   9  10      675.82      665.33    123.79 o 
   4   9  10      835.87      959.19    139.04 o 
   5   9  10      461.19      487.08    121.08 o 
   6   9  10      158.94      188.84    107.56 o 
   7   9  10       53.84       72.30    110.21 o 
   8   9  10        3.64        0.00    123.26 o 
   9   9  10        3.07        0.00    120.36 o 
  -8  10  10       32.24        0.00    121.82 o 
  -7  10  10       43.41       56.33    122.66 o 
  -6  10  10      150.76      167.14    119.99 o 
  -5  10  10       81.11      100.33    101.45 o 
  -4  10  10       56.25       35.38     90.48 o 
  -3  10  10       85.19      141.47     88.37 o 
  -2  10  10       29.14        0.00     79.23 o 
  -1  10  10       26.55       62.17     75.17 o 
   0  10  10       26.81       23.06     79.20 o 
   1  10  10       24.93       50.50     98.83 o 
   2  10  10       26.72        0.00     82.63 o 
   3  10  10       93.16      127.88     93.20 o 
   4  10  10       49.11       33.13     99.08 o 
   5  10  10       80.04      127.84    108.72 o 
   6  10  10      148.91      164.64    114.05 o 
   7  10  10       36.47       15.73    120.48 o 
   8  10  10       22.71        0.00    133.44 o 
  -6  11  10      121.18      184.58    143.70 o 
  -5  11  10      127.60      111.59    120.34 o 
  -4  11  10      342.44      322.65    118.86 o 
  -3  11  10      341.90      325.28    107.57 o 
  -2  11  10      214.45      229.11    101.05 o 
  -1  11  10       84.95       73.56     92.18 o 
   0  11  10      159.98      206.34     99.46 o 
   1  11  10       83.06       84.55     98.50 o 
   2  11  10      200.66      199.49    124.72 o 
   3  11  10      355.04      344.37    118.08 o 
   4  11  10      350.95      457.65    132.80 o 
   5  11  10      121.54       73.41    113.93 o 
   6  11  10      112.16      108.80    121.70 o 
  -4  12  10       76.18       58.90    126.54 o 
  -3  12  10      128.02       98.95    116.25 o 
  -2  12  10        5.72        0.00    117.30 o 
  -1  12  10        6.89        5.81    115.80 o 
   0  12  10        0.03       33.20    119.32 o 
   1  12  10        7.38       42.42    107.96 o 
   2  12  10        4.77        9.13    112.17 o 
   3  12  10      133.85      102.34    122.64 o 
   4  12  10       71.67      102.57    118.88 o 
   0   1  11     1636.15     1527.98    153.54 o 
   1   1  11        6.90        0.00     57.97 o 
  -1   2  11      681.09      774.50    109.42 o 
   0   2  11      193.52      290.34     92.39 o 
   1   2  11      768.69      722.72    119.02 o 
   2   2  11        5.02       27.90     56.13 o 
  -2   3  11     1523.01     1226.22    192.61 o 
  -1   3  11      370.17      358.32     79.09 o 
   0   3  11     1330.37      987.18    176.26 o 
   1   3  11      340.79      243.52     86.92 o 
   2   3  11     1387.19     1036.81    197.72 o 
   3   3  11       86.40       71.63     60.70 o 
  -3   4  11     1069.57      945.12    109.36 o 
  -2   4  11       85.89      110.04     73.84 o 
  -1   4  11      486.98      457.78     84.27 o 
   0   4  11        1.77       21.97     60.89 o 
   1   4  11      597.11      582.91    107.70 o 
   2   4  11      103.84      127.47     65.78 o 
   3   4  11     1161.45     1374.13    123.17 o 
   4   4  11       16.41       31.49     66.58 o 
  -4   5  11      195.82      124.10     76.10 o 
  -3   5  11      266.86      252.70     75.09 o 
  -2   5  11      632.00      609.55    105.51 o 
  -1   5  11      391.04      346.49     88.90 o 
   0   5  11      317.74      365.55     86.07 o 
   1   5  11      350.00      316.66     90.79 o 
   2   5  11      551.52      599.17     93.83 o 
   3   5  11      282.26      312.73     83.02 o 
   4   5  11      131.62       97.75     71.70 o 
   5   5  11       40.44       62.08     71.45 o 
  -5   6  11      189.38      275.65     94.13 o 
  -4   6  11      277.45      229.11     84.45 o 
  -3   6  11      343.03      435.32     89.69 o 
  -2   6  11      344.25      386.97     91.35 o 
  -1   6  11      128.03      136.33     82.70 o 
   0   6  11       61.59       95.30     72.71 o 
   1   6  11      137.27      119.89     75.53 o 
   2   6  11      325.90      302.92    100.12 o 
   3   6  11      298.39      440.45     92.13 o 
   4   6  11      244.39      220.39     85.22 o 
   5   6  11      144.36      234.29     87.04 o 
   6   6  11      973.48     1037.20    142.44 o 
  -6   7  11      277.56      294.12    116.10 o 
  -5   7  11       65.85       86.32     88.87 o 
  -4   7  11      430.75      401.61    102.37 o 
  -3   7  11      476.77      534.36    110.85 o 
  -2   7  11      362.12      370.29     98.84 o 
  -1   7  11       64.93       97.77     78.72 o 
   0   7  11        3.27       34.21     82.72 o 
   1   7  11       79.07       44.48     94.79 o 
   2   7  11      322.84      335.48    113.76 o 
   3   7  11      507.81      500.76    109.72 o 
   4   7  11      448.01      424.19    108.29 o 
   5   7  11       83.08      102.67     90.50 o 
   6   7  11      285.05      224.52    112.06 o 
   7   7  11       87.39      148.27    111.85 o 
  -7   8  11       65.07       30.76    114.14 o 
  -6   8  11      332.83      357.47    130.80 o 
  -5   8  11      256.14      165.18    103.40 o 
  -4   8  11      227.34      185.65    101.05 o 
  -3   8  11      372.26      357.69    108.93 o 
  -2   8  11      553.46      655.70    124.92 o 
  -1   8  11       37.28       25.12     73.81 o 
   0   8  11      125.73      189.71     87.71 o 
   1   8  11       31.87       90.72    100.13 o 
   2   8  11      504.79      583.89    142.56 o 
   3   8  11      371.77      342.09    105.29 o 
   4   8  11      219.81      317.24    110.64 o 
   5   8  11      239.94      235.11    108.64 o 
   6   8  11      331.09      419.47    134.73 o 
   7   8  11       62.68       20.31    108.32 o 
   8   8  11      149.93      206.30    134.13 o 
  -8   9  11       23.48       22.84    130.85 o 
  -7   9  11      116.49      149.00    128.68 o 
  -6   9  11      110.46      196.92    125.83 o 
  -5   9  11      127.83      120.57    102.77 o 
  -4   9  11      285.73      330.26    109.34 o 
  -3   9  11      155.26      112.10     99.47 o 
  -2   9  11       84.23       92.10     97.44 o 
  -1   9  11      113.48      134.41     84.76 o 
   0   9  11       47.00       95.49    113.95 o 
   1   9  11      121.27      179.82    110.01 o 
   2   9  11       88.15       55.22    114.00 o 
   3   9  11      155.26      178.09     99.65 o 
   4   9  11      302.88      320.57    110.65 o 
   5   9  11      143.44      299.21    119.90 o 
   6   9  11      109.59       15.49    110.17 o 
   7   9  11      135.65      230.27    134.93 o 
   8   9  11       23.42        9.18    119.68 o 
  -6  10  11       31.56       25.12    117.63 o 
  -5  10  11        9.68        0.00    103.88 o 
  -4  10  11      164.29      225.23    114.15 o 
  -3  10  11       65.46       70.18    110.54 o 
  -2  10  11      129.24      196.93    111.14 o 
  -1  10  11      117.75      163.00     95.29 o 
   0  10  11       90.86      101.28    106.01 o 
   1  10  11      110.51      187.27    121.48 o 
   2  10  11      123.44       55.68    111.04 o 
   3  10  11       54.41       58.42    111.69 o 
   4  10  11      182.90      164.03    110.18 o 
   5  10  11        7.16        0.00    104.50 o 
   6  10  11       38.99       79.78    132.75 o 
  -5  11  11       68.80       99.40    126.84 o 
  -4  11  11       63.55       44.21    123.96 o 
  -3  11  11      140.03      101.98    120.14 o 
  -2  11  11      101.45       95.01    117.43 o 
  -1  11  11       90.84      148.30    111.55 o 
   0  11  11       66.67       52.37    114.89 o 
   1  11  11       99.40      146.25    112.25 o 
   2  11  11      100.72      187.79    131.68 o 
   3  11  11      120.18      147.28    134.13 o 
   4  11  11       53.99       64.37    112.08 o 
   5  11  11       57.09       37.25    115.34 o 
  -1  12  11        4.76        0.00    121.29 o 
   0  12  11       53.41       58.13    144.17 o 
   1  12  11        4.64       86.12    145.39 o 
   0   0  12     2724.32     2242.41    466.10 o 
   0   1  12       61.48       11.36     92.58 o 
   1   1  12       75.74      112.27    100.56 o 
  -1   2  12       19.92       35.73     96.59 o 
   0   2  12      954.54     1015.10    147.90 o 
   1   2  12       15.46        0.00     74.72 o 
   2   2  12     1076.01     1199.66    153.63 o 
  -2   3  12      166.58      214.01     82.70 o 
  -1   3  12       67.70       44.19     79.11 o 
   0   3  12      265.82      298.66    105.83 o 
   1   3  12       69.00        9.03     82.49 o 
   2   3  12      186.87      247.39    103.72 o 
   3   3  12      480.90      444.45     95.26 o 
  -3   4  12      772.34      595.82    108.30 o 
  -2   4  12      924.80      888.07    122.77 o 
  -1   4  12      144.87      260.61     88.92 o 
   0   4  12      962.96      912.24    149.72 o 
   1   4  12      175.46      213.88     94.67 o 
   2   4  12     1037.17     1058.69    140.96 o 
   3   4  12      786.78      747.32    105.45 o 
   4   4  12       13.12        7.89     71.11 o 
  -4   5  12      316.37      387.77     98.27 o 
  -3   5  12      231.03      272.16     94.29 o 
  -2   5  12       91.64       83.79     83.37 o 
  -1   5  12       20.73        0.00     69.99 o 
   0   5  12        7.11       16.06     80.31 o 
   1   5  12       19.64       36.42     83.10 o 
   2   5  12       98.75       58.72     85.64 o 
   3   5  12      233.10      260.87    104.05 o 
   4   5  12      343.20      444.27    100.02 o 
   5   5  12       59.56       86.21     85.34 o 
  -5   6  12      148.30      114.53     94.92 o 
  -4   6  12      588.14      543.63    114.98 o 
  -3   6  12      106.83      126.03     93.05 o 
  -2   6  12      835.48      845.36    133.12 o 
  -1   6  12        4.97        0.00     82.74 o 
   0   6  12      141.25      262.58    129.19 o 
   1   6  12       10.25       41.05     96.30 o 
   2   6  12      767.04      782.13    148.42 o 
   3   6  12      135.49      157.12    104.75 o 
   4   6  12      642.96      729.89    122.20 o 
   5   6  12      129.17      157.98     99.53 o 
   6   6  12      403.51      420.56    128.45 o 
  -6   7  12       66.84       97.75    116.34 o 
  -5   7  12       81.46       99.99    102.61 o 
  -4   7  12      398.44      291.33    112.38 o 
  -3   7  12       49.05       44.23     96.59 o 
  -2   7  12       77.52       23.44     88.01 o 
  -1   7  12       28.28        0.00     80.25 o 
   0   7  12      196.41      256.81    132.51 o 
   1   7  12       27.92       69.91    102.65 o 
   2   7  12       71.83       11.23    102.59 o 
   3   7  12       44.42       32.24    105.19 o 
   4   7  12      406.74      316.12    108.39 o 
   5   7  12       88.57       90.40    102.88 o 
   6   7  12       63.12      107.87    112.21 o 
   7   7  12       32.90       16.38    120.01 o 
  -7   8  12       35.79       17.58    122.08 o 
  -6   8  12      110.75      169.72    128.54 o 
  -5   8  12      199.73       97.73    103.92 o 
  -4   8  12      255.04      272.73    127.10 o 
  -3   8  12      179.48      258.91    118.38 o 
  -2   8  12      374.41      444.33    121.41 o 
  -1   8  12      178.30      204.98    105.79 o 
   0   8  12       63.87      118.65    105.77 o 
   1   8  12      160.25      213.03    127.74 o 
   2   8  12      356.63      421.14    143.23 o 
   3   8  12      178.53      261.09    138.85 o 
   4   8  12      266.05      364.52    144.30 o 
   5   8  12      190.36      259.35    123.73 o 
   6   8  12       99.71      193.10    126.31 o 
   7   8  12       43.94      108.01    126.46 o 
  -6   9  12       55.40      139.57    127.55 o 
  -5   9  12       70.86       92.89    121.52 o 
  -4   9  12       28.70        3.95    111.98 o 
  -3   9  12       15.36       25.45    104.15 o 
  -2   9  12        0.77        0.00    102.60 o 
  -1   9  12       75.44        2.39    102.09 o 
   0   9  12       89.06       77.77    128.43 o 
   1   9  12       73.95       78.23    129.84 o 
   2   9  12        0.62       16.75    119.89 o 
   3   9  12       20.27       26.22    121.59 o 
   4   9  12       31.58       50.26    127.25 o 
   5   9  12       83.28       84.32    117.31 o 
   6   9  12       46.16      108.02    128.24 o 
  -5  10  12      197.64      211.43    131.24 o 
  -4  10  12      119.00      137.84    128.71 o 
  -3  10  12      368.94      412.27    138.56 o 
  -2  10  12      134.00      197.86    122.96 o 
  -1  10  12      276.58      283.44    130.87 o 
   0  10  12       51.97       96.90    116.88 o 
   1  10  12      290.75      313.15    160.27 o 
   2  10  12      134.46       64.68    129.78 o 
   3  10  12      381.01      503.69    159.79 o 
   4  10  12      105.80      222.94    151.89 o 
   5  10  12      203.99      184.19    160.40 o 
  -2  11  12       31.37        0.00    124.02 o 
  -1  11  12       14.53       16.96    134.07 o 
   0  11  12       25.89       12.16    124.25 o 
   1  11  12       16.84      119.52    134.61 o 
   2  11  12       34.81        0.00    131.78 o 
   0   1  13      531.57      404.39    141.95 o 
   1   1  13       11.27        0.00     95.12 o 
  -1   2  13      186.42      291.74    139.49 o 
   0   2  13      238.95      299.45    130.63 o 
   1   2  13      208.10      332.57    132.60 o 
   2   2  13       11.22       16.80    106.40 o 
  -2   3  13      216.33      183.05    123.56 o 
  -1   3  13      488.98      594.36    161.62 o 
   0   3  13      580.97      500.64    151.39 o 
   1   3  13      481.13      460.54    146.42 o 
   2   3  13      213.09      199.44    112.52 o 
   3   3  13      287.70      283.13    120.92 o 
  -3   4  13      629.63      478.11    136.46 o 
  -2   4  13      122.73      133.85     99.71 o 
  -1   4  13      419.22      380.02    128.11 o 
   0   4  13        3.34        0.76     97.44 o 
   1   4  13      382.57      402.14    130.69 o 
   2   4  13      106.05      211.99    113.50 o 
   3   4  13      653.62      561.66    145.81 o 
   4   4  13       26.18        0.00     98.46 o 
  -4   5  13       92.28      112.78     99.42 o 
  -3   5  13       20.19       45.95     95.10 o 
  -2   5  13      341.45      406.88    122.94 o 
  -1   5  13      104.51      153.40    119.39 o 
   0   5  13      139.83      210.61    115.62 o 
   1   5  13      112.76      161.64    102.24 o 
   2   5  13      326.88      394.26    123.05 o 
   3   5  13       33.68       85.69    103.92 o 
   4   5  13       84.02      111.04    107.67 o 
   5   5  13       13.05       43.64     90.30 o 
  -5   6  13       41.29       98.28    107.03 o 
  -4   6  13       18.46        0.00     98.60 o 
  -3   6  13      293.93      304.60    122.86 o 
  -2   6  13      226.80      221.99    113.04 o 
  -1   6  13       57.76       46.47    128.60 o 
   0   6  13      281.84      324.35    142.13 o 
   1   6  13       42.76       61.95    126.47 o 
   2   6  13      231.65      186.47    117.44 o 
   3   6  13      334.58      252.78    129.11 o 
   4   6  13       17.59       50.94    114.92 o 
   5   6  13       51.29       40.34    123.74 o 
   6   6  13        8.28        0.00    112.03 o 
  -6   7  13       59.61       58.07    123.04 o 
  -5   7  13      184.81      220.19    121.71 o 
  -4   7  13       29.43       46.78    107.63 o 
  -3   7  13      147.06      133.36    118.27 o 
  -2   7  13      493.28      571.09    141.67 o 
  -1   7  13       12.72       71.62    124.30 o 
   0   7  13      290.21      321.55    153.40 o 
   1   7  13       14.26       56.34    137.99 o 
   2   7  13      493.75      509.76    149.53 o 
   3   7  13      125.95      115.79    126.82 o 
   4   7  13       42.02       71.07    124.96 o 
   5   7  13      204.43      230.35    143.53 o 
   6   7  13       64.03        4.44    123.43 o 
   7   7  13       27.89       70.40    129.49 o 
  -6   8  13       28.82       60.65    136.54 o 
  -5   8  13       42.35        0.00    114.99 o 
  -4   8  13       45.37       50.40    123.36 o 
  -3   8  13      156.31      182.57    130.86 o 
  -2   8  13      119.33      196.96    114.99 o 
  -1   8  13       53.22       97.17    128.89 o 
   0   8  13       59.65       45.00    124.01 o 
   1   8  13       34.36        0.00    135.49 o 
   2   8  13      129.72      165.65    135.18 o 
   3   8  13      156.90      179.20    133.32 o 
   4   8  13       35.75       75.71    137.10 o 
   5   8  13       45.68        2.46    133.44 o 
   6   8  13       32.73      132.76    154.75 o 
  -4   9  13       41.45       13.19    131.74 o 
  -3   9  13       53.31      106.83    126.89 o 
  -2   9  13       96.36        0.26    112.65 o 
  -1   9  13      108.61      144.62    143.67 o 
   0   9  13      116.11      164.01    143.92 o 
   1   9  13      137.09      150.53    146.43 o 
   2   9  13       94.02      114.82    161.76 o 
   3   9  13       60.24        7.89    138.08 o 
   4   9  13       51.58       56.88    144.30 o 
  -1  10  13      104.10      236.73    166.81 o 
   0  10  13        0.48       33.37    156.67 o 
   1  10  13       97.18       70.19    147.21 o 
   0   1  14       14.57       22.90    129.16 o 
   1   1  14      914.07      948.33    203.86 o 
  -1   2  14       92.60       36.67    131.16 o 
   0   2  14      284.86      270.28    147.62 o 
   1   2  14       97.83       92.88    139.63 o 
   2   2  14       84.10       92.29    130.88 o 
  -2   3  14       78.48       22.40    126.81 o 
  -1   3  14      242.67      310.26    157.47 o 
   0   3  14       41.85       78.35    134.04 o 
   1   3  14      175.49      168.30    148.94 o 
   2   3  14       75.08       63.91    132.82 o 
   3   3  14      546.82      702.65    189.05 o 
  -3   4  14       40.46        0.00    130.36 o 
  -2   4  14      160.23        0.00    125.35 o 
  -1   4  14        7.51       21.36    130.57 o 
   0   4  14       28.78       30.34    126.02 o 
   1   4  14        7.33       31.18    132.59 o 
   2   4  14      158.92       94.72    135.16 o 
   3   4  14       49.38       38.86    136.75 o 
   4   4  14       51.89       60.10    137.60 o 
  -4   5  14       48.20        0.00    121.26 o 
  -3   5  14      455.44      681.79    190.36 o 
  -2   5  14      252.97      361.65    165.36 o 
  -1   5  14      601.78      664.05    190.53 o 
   0   5  14      402.91      430.47    170.93 o 
   1   5  14      614.18      741.47    170.55 o 
   2   5  14      272.33      267.74    137.68 o 
   3   5  14      476.90      563.91    163.88 o 
   4   5  14       39.65       12.43    125.74 o 
   5   5  14       90.53       27.34    127.37 o 
  -5   6  14       15.54        0.00    139.80 o 
  -4   6  14        5.38        0.00    147.93 o 
  -3   6  14       20.60        1.74    121.45 o 
  -2   6  14       26.20       20.64    123.09 o 
  -1   6  14       96.70       85.31    142.72 o 
   0   6  14        0.59        0.00    125.59 o 
   1   6  14       92.64       79.94    145.55 o 
   2   6  14       29.84       12.97    138.82 o 
   3   6  14       26.35        8.12    120.62 o 
   4   6  14        8.19       53.75    131.27 o 
   5   6  14       25.77       52.25    128.92 o 
   6   6  14      116.54       71.85    160.28 o 
  -5   7  14       71.75       77.29    149.41 o 
  -4   7  14      118.96      197.63    141.73 o 
  -3   7  14       97.63      192.87    147.14 o 
  -2   7  14       86.76       76.84    140.38 o 
  -1   7  14      326.50      368.94    174.90 o 
   0   7  14      127.47      196.22    158.60 o 
   1   7  14      306.31      351.79    177.36 o 
   2   7  14      116.77      116.68    155.52 o 
   3   7  14       91.60       95.62    142.91 o 
   4   7  14      100.77        0.00    132.03 o 
   5   7  14       77.16      148.36    155.72 o 
  -3   8  14        3.20        0.00    135.76 o 
  -2   8  14       24.30        9.81    140.10 o 
  -1   8  14       78.63       53.96    146.20 o 
   0   8  14      233.00      189.30    157.28 o 
   1   8  14       78.07       80.82    166.53 o 
   2   8  14       22.41       76.70    172.14 o 
   3   8  14        3.67       20.99    139.00 o 
   0   1  15      147.02      203.58    160.05 o 
   1   1  15       23.63       19.13    145.15 o 
  -1   2  15       64.59       75.86    145.47 o 
   0   2  15       45.17       84.90    155.15 o 
   1   2  15       49.54      105.19    145.03 o 
   2   2  15      163.51      127.27    164.46 o 
  -2   3  15      183.84      219.08    170.56 o 
  -1   3  15       47.66      117.82    150.18 o 
   0   3  15      127.88      187.50    160.46 o 
   1   3  15       44.19      113.33    155.24 o 
   2   3  15      205.43      266.71    168.75 o 
   3   3  15        0.15       64.60    146.55 o 
  -3   4  15      157.81      101.17    151.55 o 
  -2   4  15       30.73       73.58    163.53 o 
  -1   4  15      265.54      304.45    168.04 o 
   0   4  15       34.01       67.03    154.65 o 
   1   4  15      226.25      200.55    163.74 o 
   2   4  15       24.38        0.00    145.23 o 
   3   4  15      134.92      114.87    163.34 o 
   4   4  15       86.71       58.49    151.93 o 
  -4   5  15      153.80       71.06    179.74 o 
  -3   5  15       33.14       87.16    178.18 o 
  -2   5  15      260.46      255.36    200.18 o 
  -1   5  15      129.27      166.44    177.83 o 
   0   5  15      298.51      380.65    213.99 o 
   1   5  15      136.25        0.00    172.94 o 
   2   5  15      257.42      211.11    209.45 o 
   3   5  15       36.52       12.85    167.87 o 
   4   5  15      160.26      124.82    184.11 o 
   5   5  15        0.53        6.86    213.49 o 
  -3   6  15       41.67       99.77    185.33 o 
  -2   6  15       39.49       33.90    182.17 o 
  -1   6  15      108.09      205.78    203.32 o 
   0   6  15      191.58      136.52    195.96 o 
   1   6  15       92.96       43.04    184.33 o 
   2   6  15       44.89       40.99    188.68 o 
   3   6  15       32.66      166.18    192.97 o 
  -1   7  15      151.43       93.87    202.62 o 
   0   7  15       34.25        0.00    174.86 o 
   1   7  15      157.93      140.63    177.96 o 
   0   0  16        7.45      105.95    353.99 o 
   0   1  16        2.35        0.00    156.32 o 
   1   1  16      139.36       51.17    165.53 o 
  -1   2  16       36.88       91.40    178.22 o 
   0   2  16      261.12      346.88    197.05 o 
   1   2  16       32.59       15.76    163.09 o 
   2   2  16      167.71      319.12    200.08 o 
  -2   3  16       28.58       51.00    176.51 o 
  -1   3  16       39.83        0.00    154.17 o 
   0   3  16       39.40        0.00    169.53 o 
   1   3  16       39.86       51.11    174.64 o 
   2   3  16       27.18        0.00    167.57 o 
   3   3  16       10.48        0.00    157.50 o 
  -2   4  16      122.88       95.40    184.82 o 
  -1   4  16        5.29        0.00    158.56 o 
   0   4  16      278.89      150.86    186.89 o 
   1   4  16        6.93      101.49    172.70 o 
   2   4  16      114.64      246.50    191.29 o 
                                                 
